# Supplementary material for: cis-Dichloridobis(1,10-phenanthroline)chromium(III) chloride
Source: Acta Crystallogr Sect E Struct Rep Online. 2011 Jan 8;67(Pt 2):m139. doi: 10.1107/S1600536810053845 (PMC3051699; doi:10.1107/S1600536810053845)
Supplement: Supplementary file 1 [file e-67-0m139-sup1.cif]

##############################################################################
###                                                                        ###
###        Electronic paper (Acta Crystallographica Section E)             ###
###                                                                        ###
##############################################################################
#                                                                            #
# This CIF contains the data in a paper accepted for publication in Acta     #
# Crystallographica Section E. It conforms to the requirements of Notes      #
# for Authors for Section E, and has been peer reviewed under the auspices   #
# of the IUCr Commission on Journals.                                        #
#                                                                            #
# Full details of the Crystallographic Information File format               #
# are given in the paper "The Crystallographic Information File (CIF):       #
# a New Standard Archive File for Crystallography" by S. R. Hall, F. H.      #
# Allen and I. D. Brown [Acta Cryst. (1991), A47, 655-685].                  #
#                                                                            #
# The current version of the core CIF dictionary is obtainable from          #
# ftp://ftp.iucr.org/pub/cif_core.dic. The current version number is 2.4.    #
#                                                                            #
# Software is freely available for graphical display of the structure(s) in  #
# this CIF.  For information consult the CIF home page http://www.iucr.org/  #
# cif/home.html                                                              #
#                                                                            #
# This file may be used for bona fide research purposes within the           #
# scientific community so long as proper attribution is given to the journal # 
# article from which it was obtained.                                        #
#                                                                            #
##############################################################################
                                             
data_I
_audit_creation_method     SHELXL-97
_chemical_name_systematic
;
<i>cis</i>-Dichloridobis(1,10-phenanthroline)chromium(III) chloride
;
_chemical_name_common     ?
_chemical_formula_moiety     'C24 H16 Cl3 Cr N4'
_chemical_formula_sum     'C24 H16 Cl3 Cr N4'
_chemical_formula_iupac     '[Cr Cl2 (C12 H8 N2)2] Cl'
_chemical_formula_weight     518.76
_chemical_melting_point     ?
_symmetry_cell_setting     monoclinic
_symmetry_space_group_name_H-M     'C 2/c'
_symmetry_space_group_name_Hall     '-C 2yc'
loop_
    _symmetry_equiv_pos_as_xyz
    'x, y, z'
    '-x, y, -z+1/2'
    'x+1/2, y+1/2, z'
    '-x+1/2, y+1/2, -z+1/2'
    '-x, -y, -z'
    'x, -y, z-1/2'
    '-x+1/2, -y+1/2, -z'
    'x+1/2, -y+1/2, z-1/2'
_cell_length_a     15.446(7)
_cell_length_b     13.762(6)
_cell_length_c     12.536(5)
_cell_angle_alpha     90.00
_cell_angle_beta     100.398(6)
_cell_angle_gamma     90.00
_cell_volume     2621.1(19)
_cell_formula_units_Z     4
_cell_measurement_reflns_used     1354
_cell_measurement_theta_min     2.682
_cell_measurement_theta_max     19.923
_cell_measurement_temperature     298(2)
_exptl_crystal_description     'block'
_exptl_crystal_colour     'red'
_exptl_crystal_size_max     0.40
_exptl_crystal_size_mid     0.10
_exptl_crystal_size_min     0.10
_exptl_crystal_density_diffrn     1.315
_exptl_crystal_density_meas     ?
_exptl_crystal_density_method     'not measured'
_exptl_crystal_F_000     1052
_exptl_absorpt_coefficient_mu     0.760
_exptl_absorpt_correction_type     multi-scan
_exptl_absorpt_process_details     '(SADABS; Sheldrick, 2000)'
_exptl_absorpt_correction_T_min     0.7509
_exptl_absorpt_correction_T_max     0.9279
_exptl_special_details
;
the Cl-counter anion is only half occupied and equally disordered over two
positions.
;
_diffrn_ambient_temperature     298(2)
_diffrn_radiation_type     MoK\a
_diffrn_radiation_wavelength     0.71073
_diffrn_radiation_source     'fine-focus sealed tube'
_diffrn_radiation_monochromator     graphite
_diffrn_measurement_device_type     'Bruker SMART CCD area-detector'
_diffrn_measurement_method     '\f and \w'
_diffrn_detector_area_resol_mean     ?
_diffrn_reflns_number     5182
_diffrn_reflns_av_R_equivalents     0.0389
_diffrn_reflns_av_sigmaI/netI     0.0737
_diffrn_reflns_theta_min     2.43
_diffrn_reflns_theta_max     25.01
_diffrn_reflns_theta_full     25.01
_diffrn_measured_fraction_theta_max     0.980
_diffrn_measured_fraction_theta_full     0.980
_diffrn_reflns_limit_h_min     -18
_diffrn_reflns_limit_h_max     18
_diffrn_reflns_limit_k_min     -16
_diffrn_reflns_limit_k_max     16
_diffrn_reflns_limit_l_min     -7
_diffrn_reflns_limit_l_max     14
_diffrn_standards_number     0
_diffrn_standards_interval_count     ?
_diffrn_standards_interval_time     ?
_diffrn_standards_decay_%     0
_refine_special_details
;
Refinement of <i>F</i>^2^ against ALL reflections. The weighted <i>R</i>-factor
<i>wR</i> and goodness of fit <i>S</i> are based on <i>F</i>^2^, conventional
<i>R</i>-factors <i>R</i> are based on <i>F</i>, with <i>F</i> set to zero for
negative <i>F</i>^2^. The threshold expression of <i>F</i>^2^ >
\s(<i>F</i>^2^) is used only for calculating <i>R</i>-factors(gt) <i>etc</i>.
and is not relevant to the choice of reflections for refinement.
<i>R</i>-factors based on <i>F</i>^2^ are statistically about twice as large
as those based on <i>F</i>, and <i>R</i>- factors based on ALL data will be
even larger.
;
_reflns_number_total     2265
_reflns_number_gt     1778
_reflns_threshold_expression     I>2\s(I)
_refine_ls_structure_factor_coef     Fsqd
_refine_ls_matrix_type     full
_refine_ls_R_factor_all     0.0857
_refine_ls_R_factor_gt     0.0703
_refine_ls_wR_factor_gt     0.1987
_refine_ls_wR_factor_ref     0.2109
_refine_ls_goodness_of_fit_ref     1.066
_refine_ls_restrained_S_all     1.066
_refine_ls_number_reflns     2265
_refine_ls_number_parameters     150
_refine_ls_number_restraints     0
_refine_ls_hydrogen_treatment     constr
_refine_ls_weighting_scheme     calc
_refine_ls_weighting_details
              'w=1/[\s^2^(Fo^2^)+(0.1164P)^2^+5.5982P] where P=(Fo^2^+2Fc^2^)/3'
_atom_sites_solution_hydrogens     geom
_atom_sites_solution_primary     direct
_atom_sites_solution_secondary     difmap
_refine_ls_shift/su_max     0.000
_refine_ls_shift/su_mean     0.000
_refine_diff_density_max     0.924
_refine_diff_density_min     -0.347
_refine_ls_extinction_method     none
_refine_ls_extinction_coef     ?
loop_
    _atom_type_symbol
    _atom_type_description
    _atom_type_scat_dispersion_real
    _atom_type_scat_dispersion_imag
    _atom_type_scat_source
    'C' 'C' 0.0033 0.0016
                         'International Tables Vol C Tables 4.2.6.8 and 6.1.1.4'
    'H' 'H' 0.0000 0.0000
                         'International Tables Vol C Tables 4.2.6.8 and 6.1.1.4'
    'N' 'N' 0.0061 0.0033
                         'International Tables Vol C Tables 4.2.6.8 and 6.1.1.4'
    'Cr' 'Cr' 0.3209 0.6236
                         'International Tables Vol C Tables 4.2.6.8 and 6.1.1.4'
    'Cl' 'Cl' 0.1484 0.1585
                         'International Tables Vol C Tables 4.2.6.8 and 6.1.1.4'
_computing_data_collection     'SMART (Bruker 2000)'
_computing_cell_refinement     'SAINT (Bruker 2000)'
_computing_data_reduction     'SAINT (Bruker 2000)'
_computing_structure_solution     'SHELXS97 (Sheldrick, 2008)'
_computing_structure_refinement     'SHELXL97 (Sheldrick, 2008)'
_computing_molecular_graphics     'SHELXTL (Sheldrick, 2008)'
_computing_publication_material     'SHELXTL (Sheldrick, 2008)'
loop_
    _atom_site_type_symbol
    _atom_site_label
    _atom_site_fract_x
    _atom_site_fract_y
    _atom_site_fract_z
    _atom_site_U_iso_or_equiv
    _atom_site_adp_type
    _atom_site_calc_flag
    _atom_site_refinement_flags
    _atom_site_occupancy
    _atom_site_disorder_assembly
    _atom_site_disorder_group
    Cr Cr1 0.5000 0.83468(7) 0.7500 0.0338(4) Uani d S 1 . .
    Cl Cl1 0.60948(7) 0.94883(9) 0.76093(10) 0.0481(4) Uani d . 1 . .
    N N1 0.5196(2) 0.8199(3) 0.9163(3) 0.0386(9) Uani d . 1 . .
    N N2 0.5952(2) 0.7267(3) 0.7714(3) 0.0383(9) Uani d . 1 . .
    C C1 0.6878(3) 0.6322(4) 0.9120(4) 0.0467(12) Uani d . 1 . .
    C C2 0.7141(4) 0.6151(4) 1.0254(5) 0.0600(14) Uani d . 1 . .
    H H2 0.7577 0.5695 1.0490 0.072 Uiso calc R 1 . .
    C C3 0.6771(4) 0.6636(4) 1.0997(5) 0.0576(14) Uani d . 1 . .
    H H3 0.6957 0.6507 1.1731 0.069 Uiso calc R 1 . .
    C C4 0.6099(3) 0.7344(4) 1.0672(4) 0.0495(12) Uani d . 1 . .
    C C5 0.5685(4) 0.7889(4) 1.1387(4) 0.0582(14) Uani d . 1 . .
    H H5 0.5837 0.7789 1.2131 0.070 Uiso calc R 1 . .
    C C6 0.5068(4) 0.8555(4) 1.0999(4) 0.0555(14) Uani d . 1 . .
    H H6 0.4806 0.8923 1.1475 0.067 Uiso calc R 1 . .
    C C7 0.4820(3) 0.8693(4) 0.9869(4) 0.0478(12) Uani d . 1 . .
    H H7 0.4381 0.9142 0.9612 0.057 Uiso calc R 1 . .
    C C8 0.5826(3) 0.7539(3) 0.9552(4) 0.0380(10) Uani d . 1 . .
    C C9 0.6226(3) 0.7021(3) 0.8779(4) 0.0370(10) Uani d . 1 . .
    C C10 0.7257(4) 0.5865(4) 0.8319(5) 0.0588(14) Uani d . 1 . .
    H H10 0.7682 0.5387 0.8506 0.071 Uiso calc R 1 . .
    C C11 0.6995(4) 0.6130(5) 0.7255(5) 0.0650(16) Uani d . 1 . .
    H H11 0.7250 0.5839 0.6718 0.078 Uiso calc R 1 . .
    C C12 0.6345(4) 0.6836(4) 0.6980(5) 0.0531(13) Uani d . 1 . .
    H H12 0.6180 0.7012 0.6255 0.064 Uiso calc R 1 . .
    Cl Cl2 0.6999(6) 0.6655(4) 0.4261(5) 0.157(3) Uani d P 0.50 . .
loop_
    _atom_site_aniso_label
    _atom_site_aniso_U_11
    _atom_site_aniso_U_22
    _atom_site_aniso_U_33
    _atom_site_aniso_U_12
    _atom_site_aniso_U_13
    _atom_site_aniso_U_23
    Cr1 0.0324(6) 0.0364(6) 0.0334(6) 0.000 0.0081(4) 0.000
    Cl1 0.0390(7) 0.0488(7) 0.0549(8) -0.0079(5) 0.0043(5) 0.0066(5)
    N1 0.040(2) 0.041(2) 0.037(2) -0.0041(17) 0.0121(17) -0.0010(16)
    N2 0.0376(19) 0.039(2) 0.040(2) 0.0022(16) 0.0107(16) 0.0015(17)
    C1 0.040(3) 0.047(3) 0.053(3) 0.002(2) 0.007(2) 0.006(2)
    C2 0.053(3) 0.062(3) 0.061(3) 0.012(3) -0.001(3) 0.015(3)
    C3 0.057(3) 0.064(4) 0.046(3) 0.000(3) -0.005(3) 0.010(3)
    C4 0.051(3) 0.055(3) 0.041(3) -0.009(2) 0.004(2) -0.001(2)
    C5 0.070(4) 0.068(4) 0.037(3) -0.005(3) 0.009(2) 0.001(3)
    C6 0.069(3) 0.062(3) 0.039(3) -0.002(3) 0.020(3) -0.012(2)
    C7 0.054(3) 0.047(3) 0.045(3) 0.004(2) 0.016(2) -0.005(2)
    C8 0.035(2) 0.041(2) 0.038(2) -0.0057(19) 0.0053(18) 0.0008(19)
    C9 0.034(2) 0.036(2) 0.041(2) -0.0036(18) 0.0070(19) 0.001(2)
    C10 0.052(3) 0.055(3) 0.071(4) 0.021(3) 0.016(3) 0.008(3)
    C11 0.070(4) 0.064(4) 0.068(4) 0.025(3) 0.031(3) -0.004(3)
    C12 0.059(3) 0.057(3) 0.047(3) 0.011(3) 0.020(3) -0.002(2)
    Cl2 0.265(8) 0.125(4) 0.101(4) -0.037(5) 0.086(5) -0.027(3)
_geom_special_details
;
All e.s.d.'s (except the e.s.d. in the dihedral angle between two l.s. planes)
are estimated using the full covariance matrix. The cell e.s.d.'s are taken
into account individually in the estimation of e.s.d.'s in distances, angles
and torsion angles; correlations between e.s.d.'s in cell parameters are only
used when they are defined by crystal symmetry. An approximate (isotropic)
treatment of cell e.s.d.'s is used for estimating e.s.d.'s involving l.s.
planes.
;
loop_
    _geom_bond_atom_site_label_1
    _geom_bond_atom_site_label_2
    _geom_bond_site_symmetry_2
    _geom_bond_distance
    _geom_bond_publ_flag
    Cr1 N1 . 2.062(4) y
    Cr1 N1 2_656 2.062(4) ?
    Cr1 N2 2_656 2.073(4) ?
    Cr1 N2 . 2.073(4) y
    Cr1 Cl1 . 2.2941(15) y
    Cr1 Cl1 2_656 2.2941(15) ?
    N1 C7 . 1.330(6) ?
    N1 C8 . 1.356(6) ?
    N2 C12 . 1.330(6) ?
    N2 C9 . 1.368(6) ?
    C1 C10 . 1.399(8) ?
    C1 C9 . 1.403(7) ?
    C1 C2 . 1.426(8) ?
    C2 C3 . 1.353(8) ?
    C2 H2 . 0.9300 ?
    C3 C4 . 1.428(8) ?
    C3 H3 . 0.9300 ?
    C4 C5 . 1.408(8) ?
    C4 C8 . 1.417(7) ?
    C5 C6 . 1.348(8) ?
    C5 H5 . 0.9300 ?
    C6 C7 . 1.411(7) ?
    C6 H6 . 0.9300 ?
    C7 H7 . 0.9300 ?
    C8 C9 . 1.431(6) ?
    C10 C11 . 1.372(8) ?
    C10 H10 . 0.9300 ?
    C11 C12 . 1.395(8) ?
    C11 H11 . 0.9300 ?
    C12 H12 . 0.9300 ?
loop_
    _geom_angle_atom_site_label_1
    _geom_angle_atom_site_label_2
    _geom_angle_atom_site_label_3
    _geom_angle_site_symmetry_1
    _geom_angle_site_symmetry_3
    _geom_angle
    _geom_angle_publ_flag
    N1 Cr1 N1 . 2_656 168.7(2) ?
    N1 Cr1 N2 . 2_656 91.81(14) ?
    N1 Cr1 N2 2_656 2_656 80.07(15) ?
    N1 Cr1 N2 . . 80.07(15) ?
    N1 Cr1 N2 2_656 . 91.81(14) ?
    N2 Cr1 N2 2_656 . 88.5(2) ?
    N1 Cr1 Cl1 . . 92.00(11) ?
    N1 Cr1 Cl1 2_656 . 95.73(11) ?
    N2 Cr1 Cl1 2_656 . 175.09(11) ?
    N2 Cr1 Cl1 . . 89.14(11) ?
    N1 Cr1 Cl1 . 2_656 95.73(11) ?
    N1 Cr1 Cl1 2_656 2_656 92.00(11) ?
    N2 Cr1 Cl1 2_656 2_656 89.14(11) ?
    N2 Cr1 Cl1 . 2_656 175.09(10) ?
    Cl1 Cr1 Cl1 . 2_656 93.56(8) ?
    C7 N1 C8 . . 118.3(4) ?
    C7 N1 Cr1 . . 128.4(3) ?
    C8 N1 Cr1 . . 113.2(3) ?
    C12 N2 C9 . . 117.7(4) ?
    C12 N2 Cr1 . . 129.2(3) ?
    C9 N2 Cr1 . . 113.0(3) ?
    C10 C1 C9 . . 117.3(5) ?
    C10 C1 C2 . . 124.2(5) ?
    C9 C1 C2 . . 118.5(5) ?
    C3 C2 C1 . . 121.7(5) ?
    C3 C2 H2 . . 119.1 ?
    C1 C2 H2 . . 119.1 ?
    C2 C3 C4 . . 121.1(5) ?
    C2 C3 H3 . . 119.5 ?
    C4 C3 H3 . . 119.5 ?
    C5 C4 C8 . . 116.2(5) ?
    C5 C4 C3 . . 124.9(5) ?
    C8 C4 C3 . . 118.9(5) ?
    C6 C5 C4 . . 120.4(5) ?
    C6 C5 H5 . . 119.8 ?
    C4 C5 H5 . . 119.8 ?
    C5 C6 C7 . . 120.0(5) ?
    C5 C6 H6 . . 120.0 ?
    C7 C6 H6 . . 120.0 ?
    N1 C7 C6 . . 121.8(5) ?
    N1 C7 H7 . . 119.1 ?
    C6 C7 H7 . . 119.1 ?
    N1 C8 C4 . . 123.3(4) ?
    N1 C8 C9 . . 117.4(4) ?
    C4 C8 C9 . . 119.3(4) ?
    N2 C9 C1 . . 123.1(4) ?
    N2 C9 C8 . . 116.2(4) ?
    C1 C9 C8 . . 120.6(4) ?
    C11 C10 C1 . . 119.4(5) ?
    C11 C10 H10 . . 120.3 ?
    C1 C10 H10 . . 120.3 ?
    C10 C11 C12 . . 119.9(5) ?
    C10 C11 H11 . . 120.1 ?
    C12 C11 H11 . . 120.1 ?
    N2 C12 C11 . . 122.5(5) ?
    N2 C12 H12 . . 118.7 ?
    C11 C12 H12 . . 118.7 ?
loop_
    _geom_torsion_atom_site_label_1
    _geom_torsion_atom_site_label_2
    _geom_torsion_atom_site_label_3
    _geom_torsion_atom_site_label_4
    _geom_torsion_site_symmetry_1
    _geom_torsion_site_symmetry_2
    _geom_torsion_site_symmetry_3
    _geom_torsion_site_symmetry_4
    _geom_torsion
    _geom_torsion_publ_flag
    N1 Cr1 N1 C7 2_656 . . . -137.2(4) ?
    N2 Cr1 N1 C7 2_656 . . . -93.5(4) ?
    N2 Cr1 N1 C7 . . . . 178.4(4) ?
    Cl1 Cr1 N1 C7 . . . . 89.6(4) ?
    Cl1 Cr1 N1 C7 2_656 . . . -4.2(4) ?
    N1 Cr1 N1 C8 2_656 . . . 46.3(3) ?
    N2 Cr1 N1 C8 2_656 . . . 90.0(3) ?
    N2 Cr1 N1 C8 . . . . 1.9(3) ?
    Cl1 Cr1 N1 C8 . . . . -86.9(3) ?
    Cl1 Cr1 N1 C8 2_656 . . . 179.3(3) ?
    N1 Cr1 N2 C12 . . . . -177.2(5) ?
    N1 Cr1 N2 C12 2_656 . . . 10.7(4) ?
    N2 Cr1 N2 C12 2_656 . . . 90.7(4) ?
    Cl1 Cr1 N2 C12 . . . . -85.0(4) ?
    Cl1 Cr1 N2 C12 2_656 . . . 151.5(11) ?
    N1 Cr1 N2 C9 . . . . -0.8(3) ?
    N1 Cr1 N2 C9 2_656 . . . -172.9(3) ?
    N2 Cr1 N2 C9 2_656 . . . -92.9(3) ?
    Cl1 Cr1 N2 C9 . . . . 91.4(3) ?
    Cl1 Cr1 N2 C9 2_656 . . . -32.1(15) ?
    C10 C1 C2 C3 . . . . 177.9(5) ?
    C9 C1 C2 C3 . . . . 0.8(8) ?
    C1 C2 C3 C4 . . . . -0.1(9) ?
    C2 C3 C4 C5 . . . . -179.3(6) ?
    C2 C3 C4 C8 . . . . -0.4(8) ?
    C8 C4 C5 C6 . . . . -0.2(8) ?
    C3 C4 C5 C6 . . . . 178.7(5) ?
    C4 C5 C6 C7 . . . . 1.4(9) ?
    C8 N1 C7 C6 . . . . 0.9(7) ?
    Cr1 N1 C7 C6 . . . . -175.5(4) ?
    C5 C6 C7 N1 . . . . -1.8(8) ?
    C7 N1 C8 C4 . . . . 0.4(7) ?
    Cr1 N1 C8 C4 . . . . 177.3(4) ?
    C7 N1 C8 C9 . . . . -179.5(4) ?
    Cr1 N1 C8 C9 . . . . -2.6(5) ?
    C5 C4 C8 N1 . . . . -0.8(7) ?
    C3 C4 C8 N1 . . . . -179.7(4) ?
    C5 C4 C8 C9 . . . . 179.2(4) ?
    C3 C4 C8 C9 . . . . 0.2(7) ?
    C12 N2 C9 C1 . . . . -1.9(7) ?
    Cr1 N2 C9 C1 . . . . -178.7(4) ?
    C12 N2 C9 C8 . . . . 176.5(4) ?
    Cr1 N2 C9 C8 . . . . -0.3(5) ?
    C10 C1 C9 N2 . . . . 0.1(7) ?
    C2 C1 C9 N2 . . . . 177.4(5) ?
    C10 C1 C9 C8 . . . . -178.3(5) ?
    C2 C1 C9 C8 . . . . -1.0(7) ?
    N1 C8 C9 N2 . . . . 2.0(6) ?
    C4 C8 C9 N2 . . . . -178.0(4) ?
    N1 C8 C9 C1 . . . . -179.6(4) ?
    C4 C8 C9 C1 . . . . 0.5(7) ?
    C9 C1 C10 C11 . . . . 1.4(8) ?
    C2 C1 C10 C11 . . . . -175.7(6) ?
    C1 C10 C11 C12 . . . . -1.2(9) ?
    C9 N2 C12 C11 . . . . 2.2(8) ?
    Cr1 N2 C12 C11 . . . . 178.4(4) ?
    C10 C11 C12 N2 . . . . -0.7(9) ?
data_global
_journal_date_recd_electronic     2010-12-08
_journal_date_accepted     2010-12-22
_journal_name_full     'Acta Crystallographica, Section E'
_journal_year     2011
_journal_volume     67
_journal_issue      2
_journal_page_first     m139
_journal_page_last     m139
_journal_paper_category     QM
_journal_coeditor_code     WM2436
_publ_contact_author
;
Dr.Xiaoli Gao
Taiyuan Normal Colleage, Department of Chemistry
Taiyuan, Shanxi 030006
China
;
_publ_contact_author_email     'xiaoli.gao@sohu.com'
_publ_contact_author_fax     '0086 351 7129289'
_publ_contact_author_phone     '0086 351 7129289'
_publ_section_title
;
<i>cis</i>-Dichloridobis(1,10-phenanthroline)chromium(III) chloride
;
loop_
    _publ_author_name
    _publ_author_address
    'Gao, Xiaoli'
;
Taiyuan Normal Colleage, Department of Chemistry
Taiyuan, Shanxi 030006
People's Republic of China
;
