# Supplementary material for: cis-Dichloridobis(1,10-phenanthroline)chromium(III) chloride
Source: Acta Crystallogr Sect E Struct Rep Online. 2011 Jan 8;67(Pt 2):m139. doi: 10.1107/S1600536810053845 (PMC3051699; doi:10.1107/S1600536810053845)
Supplement: Supplementary file 2 [file e-67-0m139-Isup2.hkl]

# 
# h,k,l, Fc-squared, Fo-squared, sigma(Fo-squared) and status flag 
# 
data_I
_shelx_title ' ab6033p in C2/c' 
_shelx_refln_list_code          4 
_shelx_F_calc_maximum      370.09 
_exptl_crystal_F_000      1052.00 
_reflns_d_resolution_high  0.8406 
 
loop_ 
 _symmetry_equiv_pos_as_xyz 
 'x, y, z' 
 '-x, y, -z+1/2' 
 'x+1/2, y+1/2, z' 
 '-x+1/2, y+1/2, -z+1/2' 
 '-x, -y, -z' 
 'x, -y, z-1/2' 
 '-x+1/2, -y+1/2, -z' 
 'x+1/2, -y+1/2, z-1/2' 
 
_cell_length_a    15.4465 
_cell_length_b    13.7625 
_cell_length_c    12.5357 
_cell_angle_alpha  90.000 
_cell_angle_beta  100.398 
_cell_angle_gamma  90.000 
 
_shelx_F_squared_multiplier     1.000 
 
loop_ 
 _refln_index_h 
 _refln_index_k 
 _refln_index_l 
 _refln_F_squared_calc 
 _refln_F_squared_meas 
 _refln_F_squared_sigma 
 _refln_observed_status 
   8   0   0    13068.90    13981.22    970.39 o 
  10   0   0    26643.32    29256.66   2025.32 o 
  12   0   0      302.62      297.08     41.79 o 
  14   0   0        7.85       -0.26     22.24 o 
  16   0   0      504.02      508.54     60.77 o 
  18   0   0      775.10     1056.68    101.99 o 
   3   1   0    45935.34    30677.78   1324.27 o 
   7   1   0    10526.77     9135.89    450.59 o 
   9   1   0     4915.48     4658.77    233.30 o 
  11   1   0     1747.70     1492.30     80.01 o 
  13   1   0       10.84       -1.99     22.55 o 
  15   1   0       47.71       69.24     19.57 o 
  17   1   0      367.25      346.90     38.09 o 
   0   2   0    59290.95    42755.57   2937.97 o 
   6   2   0     1243.44      495.43     28.59 o 
   8   2   0       16.78        3.61     17.04 o 
  10   2   0      347.66      350.93     25.54 o 
  12   2   0     1511.41     1422.39     78.72 o 
  14   2   0      977.36      873.93     62.42 o 
  16   2   0      125.42       72.64     23.19 o 
   3   3   0   136965.39   179423.14   6999.94 o 
   5   3   0    15628.51    20933.04    901.15 o 
   7   3   0     9072.69    11405.05    495.59 o 
   9   3   0      117.20      222.83     19.38 o 
  11   3   0     1195.17     1228.10     68.54 o 
  13   3   0     4630.30     4584.41    233.04 o 
  15   3   0      910.92      996.03     63.91 o 
  17   3   0       14.21       -1.56     28.44 o 
   0   4   0    13514.64    14781.33   1017.26 o 
   4   4   0    45260.35    44277.22   1733.96 o 
   6   4   0    24329.69    21561.18    933.26 o 
   8   4   0       16.97       -3.94     16.26 o 
  10   4   0      379.54      161.63     21.79 o 
  12   4   0       14.64        8.50     17.70 o 
  14   4   0      736.96      782.28     96.16 o 
  16   4   0      377.10      311.00     43.60 o 
   1   5   0       11.12        9.33      5.65 o 
   3   5   0     3219.53     3073.93    122.44 o 
   5   5   0    11835.35    10719.69    462.17 o 
   7   5   0     1998.91     2224.27    100.75 o 
   9   5   0       60.81       15.91     12.08 o 
  11   5   0      201.63      118.10     23.78 o 
  13   5   0      637.88      531.07     55.37 o 
  15   5   0       86.09      115.46     30.69 o 
  17   5   0        0.29       30.93     28.16 o 
   0   6   0     2492.66     2065.57    147.69 o 
   2   6   0     4646.65     3896.13    191.36 o 
   4   6   0    11554.63    13537.05    585.52 o 
   6   6   0    21657.44    23895.97   1033.76 o 
   8   6   0     1466.21     1965.53    146.99 o 
  10   6   0      142.88      241.08     33.27 o 
  12   6   0      860.53      960.89     71.84 o 
  14   6   0      672.60      723.41     63.44 o 
  16   6   0      686.74      791.94    105.38 o 
   1   7   0     1286.45     1628.23     84.50 o 
   3   7   0     5801.09     6709.29    330.07 o 
   5   7   0      930.40      898.34     69.95 o 
   7   7   0     3200.14     2436.59    125.68 o 
   9   7   0     1316.27     1075.86     62.20 o 
  11   7   0       81.63       82.38     25.31 o 
  13   7   0      852.16      650.65     79.95 o 
  15   7   0       89.95      135.60     36.21 o 
   0   8   0     2268.81     1729.65    453.33 o 
   2   8   0      875.98     1369.16     71.91 o 
   4   8   0     1282.89     1177.26    114.74 o 
   6   8   0      155.49      163.00     29.07 o 
   8   8   0     3477.30     3126.50    187.90 o 
  10   8   0       25.20       71.86     33.16 o 
  12   8   0      178.98      171.50     53.60 o 
  14   8   0       73.00       43.77     28.80 o 
   1   9   0     9044.81     7621.27    426.52 o 
   3   9   0      299.50      200.45     19.39 o 
   5   9   0       26.95       13.22     13.58 o 
   7   9   0     1017.37     1078.03     70.59 o 
   9   9   0     7741.13     7856.67    456.74 o 
  11   9   0     1101.21     1050.61    135.36 o 
  13   9   0       81.63      184.34     73.59 o 
  15   9   0        1.15      -10.65     39.63 o 
   0  10   0     3918.94     4681.39    367.03 o 
   2  10   0     1636.92     1584.35     85.33 o 
   4  10   0      114.62       81.07     39.97 o 
   6  10   0        1.42       14.34     17.11 o 
   8  10   0      812.51     1025.74     73.63 o 
  10  10   0     2171.90     2135.06    175.28 o 
  12  10   0      389.38      327.22     85.40 o 
  14  10   0      155.87      264.22     55.20 o 
   1  11   0      132.61       99.39     17.26 o 
   3  11   0      696.37      588.49     69.76 o 
   5  11   0      835.89      730.74     55.58 o 
   7  11   0        3.55       61.32     22.41 o 
   9  11   0      113.80      171.56     45.42 o 
  11  11   0      157.20      196.18     48.02 o 
  13  11   0       83.09       95.24     53.60 o 
   0  12   0        3.89        0.53     19.88 o 
   2  12   0      324.08      351.71     36.69 o 
   4  12   0     1989.29     1845.27    118.25 o 
   6  12   0      936.16      943.44     71.25 o 
   8  12   0       55.98        8.62     38.30 o 
  10  12   0        2.19      -18.37     39.63 o 
  12  12   0      688.56      585.98     84.33 o 
   1  13   0        2.48       -3.06     19.45 o 
   3  13   0      148.28      233.49     32.09 o 
   5  13   0      828.93     1057.32     92.50 o 
   7  13   0      228.43      251.19     52.33 o 
   9  13   0        5.77      -21.08     42.33 o 
   0  14   0      280.77      263.46     61.78 o 
   2  14   0       40.36       57.67     29.47 o 
   4  14   0       16.24       -4.02     30.17 o 
   6  14   0       13.20       25.44     61.78 o 
   8  14   0       30.25       13.12     49.41 o 
   1  15   0       71.94      103.40     35.31 o 
   3  15   0      205.76      177.45     40.87 o 
   5  15   0      249.27      204.61     48.17 o 
   7  15   0      157.44      187.15     94.48 o 
   0  16   0       28.38      -16.35     43.61 o 
   2  16   0       12.91      -10.39     31.81 o 
 -17   1   1      293.64      359.96     39.40 o 
 -15   1   1      188.21      200.08     25.63 o 
 -13   1   1      417.02      419.84     33.97 o 
 -11   1   1     2241.92     2206.80    114.53 o 
  -9   1   1     5285.28     4683.79    234.67 o 
  -7   1   1     2119.06     1401.66     72.66 o 
  -3   1   1     8339.17    10606.93    459.15 o 
  -1   1   1    82964.94    56476.73   2744.66 o 
   3   1   1     7283.04     8823.59    431.96 o 
   5   1   1      333.84      311.42     14.85 o 
   7   1   1     5602.39     6483.96    255.15 o 
   9   1   1    13259.34    14797.28    727.78 o 
  11   1   1      301.86      196.15     20.51 o 
  13   1   1        8.86       15.74     17.05 o 
  15   1   1      152.51      148.23     36.46 o 
  17   1   1       55.10       69.11     37.75 o 
 -18   2   1      529.37      578.91     50.33 o 
 -16   2   1      308.54      377.24     35.40 o 
 -14   2   1        2.54        3.61     15.48 o 
 -12   2   1      545.24      481.41     34.88 o 
 -10   2   1     2555.01     2167.39    131.34 o 
  -8   2   1     5833.32     6930.34    342.37 o 
  -6   2   1      773.46     1174.34     53.41 o 
   2   2   1    22297.47    21780.78   1239.99 o 
   4   2   1      994.01     1181.14     53.31 o 
   6   2   1     4608.21     4324.34    189.37 o 
   8   2   1     2391.61     1685.35     68.90 o 
  10   2   1     2362.07     2039.39    105.87 o 
  12   2   1     1045.64      979.43     58.76 o 
  14   2   1       75.17       88.90     20.66 o 
  16   2   1       51.27       78.26     47.24 o 
 -17   3   1      121.87       91.24     32.79 o 
 -15   3   1      159.14      201.58     26.50 o 
 -13   3   1     1558.17     1581.19     87.58 o 
 -11   3   1        2.11       12.51     10.19 o 
  -9   3   1     1448.63      980.93     54.53 o 
  -7   3   1       81.18      139.19     24.07 o 
  -3   3   1    40029.71    61742.57   2989.33 o 
   3   3   1     3998.85     3705.02    215.29 o 
   5   3   1       54.83      404.40     22.04 o 
   7   3   1     1932.97     2185.33    112.77 o 
   9   3   1     1275.07     1834.25     95.70 o 
  11   3   1        0.25        6.96     18.88 o 
  13   3   1      168.56      149.12     22.21 o 
  15   3   1       25.19       64.90     53.60 o 
  17   3   1      519.55      401.68     61.67 o 
 -16   4   1      454.35      510.81     79.29 o 
 -14   4   1     3076.43     2984.81    156.40 o 
 -12   4   1     1321.14     1296.17     73.43 o 
 -10   4   1       90.01       59.96     13.22 o 
  -8   4   1      126.14      308.18     23.54 o 
  -6   4   1    28022.36    26403.15   1142.07 o 
  -4   4   1    52361.27    43584.88   1702.55 o 
   4   4   1    36037.86    40990.47   2334.84 o 
   6   4   1     3887.00     5003.34    246.78 o 
   8   4   1      579.97      523.13     28.66 o 
  10   4   1       72.76       30.76     11.46 o 
  12   4   1     2572.02     2639.65    159.27 o 
  14   4   1      888.01      967.15     93.14 o 
  16   4   1       15.98        9.50     53.60 o 
 -17   5   1       42.90       68.34     34.90 o 
 -15   5   1     1263.58     1411.28     99.34 o 
 -13   5   1     1680.86     1561.80    125.67 o 
 -11   5   1       18.72      103.92     16.98 o 
  -9   5   1      163.69      147.73     15.77 o 
  -7   5   1     9544.31    13115.25    569.84 o 
  -5   5   1     9613.10    11779.51    463.17 o 
  -3   5   1     2556.67     5267.35    229.78 o 
  -1   5   1     2462.64     1910.14     84.92 o 
   3   5   1    21416.12    23287.65   1334.03 o 
   5   5   1    17289.99    18126.65   1041.05 o 
   7   5   1       12.63      103.45     17.16 o 
   9   5   1      508.05      440.16     35.51 o 
  11   5   1       35.07       30.30     23.74 o 
  13   5   1     1604.99     1557.39    132.93 o 
  15   5   1     1974.44     1797.55    154.81 o 
 -16   6   1       77.44       84.39     31.95 o 
 -14   6   1      380.07      496.05     49.60 o 
 -12   6   1       45.48        0.93     17.81 o 
 -10   6   1     1253.52     1490.92     95.97 o 
  -8   6   1      649.30      767.88     81.30 o 
  -6   6   1     2826.24     4820.98    190.45 o 
  -4   6   1      228.17       53.04      8.05 o 
  -2   6   1      243.88      576.20     51.02 o 
   0   6   1     1923.28     2269.93    135.12 o 
   2   6   1      947.05      641.59    153.53 o 
   4   6   1        6.78       57.16     33.61 o 
   6   6   1     2196.63     2532.50    152.39 o 
   8   6   1      176.32      155.15     20.04 o 
  10   6   1     1361.54     1312.75    112.37 o 
  12   6   1      238.39      275.05     43.63 o 
  14   6   1     1224.33     1164.50    141.72 o 
  16   6   1       41.24       28.39     37.88 o 
 -15   7   1       29.93       34.77     27.81 o 
 -13   7   1       61.12       30.16     24.81 o 
 -11   7   1      630.59      498.72     44.73 o 
  -9   7   1     8939.89     8712.83    509.14 o 
  -7   7   1    10277.23     9797.32    481.98 o 
  -5   7   1      539.16      925.60     40.06 o 
  -3   7   1     3170.76     2624.09    116.18 o 
  -1   7   1     2453.73     2066.94    105.15 o 
   1   7   1    15238.78    14453.07    827.11 o 
   3   7   1     1388.89     1357.34     83.90 o 
   5   7   1      532.48      821.00    124.46 o 
   7   7   1     2112.96     2054.16    126.29 o 
   9   7   1     1271.26     1144.46     75.92 o 
  11   7   1       93.02      110.37     32.29 o 
  13   7   1      136.42      105.38     35.97 o 
  15   7   1      108.51       65.89     39.04 o 
 -14   8   1        4.47        7.20     26.48 o 
 -12   8   1      590.21      651.99     55.52 o 
 -10   8   1     5840.89     6211.30    366.96 o 
  -8   8   1      431.19      633.75     51.19 o 
  -6   8   1       16.81       19.44     16.35 o 
  -4   8   1       17.70      118.61     14.01 o 
  -2   8   1     2592.37     2614.89    132.04 o 
   0   8   1    17408.85    17950.60   1030.74 o 
   2   8   1      477.44      429.06     89.03 o 
   4   8   1       79.03      125.95     41.79 o 
   6   8   1       94.06      161.70     23.05 o 
   8   8   1     2151.12     2059.77    129.59 o 
  10   8   1      501.81      487.90     60.02 o 
  12   8   1      296.25      253.57     45.60 o 
  14   8   1        1.61       34.77     36.99 o 
 -15   9   1       50.83      116.29     63.59 o 
 -13   9   1        0.43       -7.42     30.51 o 
 -11   9   1      142.49      151.48     31.53 o 
  -9   9   1     1073.20     1380.34     93.46 o 
  -7   9   1      572.41      699.62    111.37 o 
  -5   9   1      720.24      589.64     52.03 o 
  -3   9   1      136.53      211.21     30.08 o 
  -1   9   1       86.49       50.46     17.23 o 
   1   9   1      177.06      155.07     52.82 o 
   3   9   1        4.56        9.08     21.80 o 
   5   9   1       11.74       22.17     15.03 o 
   7   9   1      108.13      278.23     30.06 o 
   9   9   1      321.54      419.88     36.70 o 
  11   9   1      756.65      676.56     76.24 o 
  13   9   1       30.02       35.64     56.33 o 
 -14  10   1       64.30      102.12     59.05 o 
 -12  10   1     1252.22     1128.48    108.42 o 
 -10  10   1     2492.06     2333.40    191.38 o 
  -8  10   1      339.35      235.10     45.40 o 
  -6  10   1     1213.11     1195.89     80.67 o 
  -4  10   1      466.52      483.59     39.49 o 
  -2  10   1     3024.22     2928.25    230.67 o 
   0  10   1     3674.73     3266.99    193.32 o 
   2  10   1      380.89      328.71     50.07 o 
   4  10   1      868.69      723.66     53.93 o 
   6  10   1      349.64      273.99     31.04 o 
   8  10   1       68.75      104.44     24.07 o 
  10  10   1      169.09      119.17     40.17 o 
  12  10   1       21.04       -8.03     35.31 o 
  14  10   1       11.49       54.07     67.23 o 
 -13  11   1      611.19      520.68    106.29 o 
 -11  11   1      105.97       92.36     44.36 o 
  -9  11   1      488.74      538.43     67.00 o 
  -7  11   1      472.41      477.43     88.12 o 
  -5  11   1       71.29       81.80     27.85 o 
  -3  11   1     2143.88     2263.26    139.82 o 
  -1  11   1      721.15      683.62     58.78 o 
   1  11   1     1417.27     1467.80     94.39 o 
   3  11   1      557.78      643.58    100.84 o 
   5  11   1       38.20       30.69     18.29 o 
   7  11   1      251.92      318.47     37.04 o 
   9  11   1      846.49      954.84     97.21 o 
  11  11   1      250.25      297.14     98.12 o 
  13  11   1        4.80       29.39     43.17 o 
 -12  12   1      516.21      509.96     74.76 o 
 -10  12   1        0.27       -0.83     38.66 o 
  -8  12   1       98.02      109.24     46.33 o 
  -6  12   1        8.57      -30.43     29.57 o 
  -4  12   1      537.66      564.36    134.31 o 
  -2  12   1      227.64      176.35     29.15 o 
   0  12   1      429.18      409.73     38.73 o 
   2  12   1        5.04        6.53     18.05 o 
   4  12   1      410.65      433.98     70.86 o 
   6  12   1        5.43       -1.28     21.78 o 
   8  12   1      603.17      632.03     57.81 o 
  10  12   1       23.27       50.12     44.57 o 
  12  12   1        5.70       29.72     58.14 o 
 -11  13   1       39.07      -25.96     45.10 o 
  -9  13   1        2.12      -10.20     44.57 o 
  -7  13   1      224.00      202.48     49.29 o 
  -5  13   1     2373.93     2299.43    186.29 o 
  -3  13   1     1779.15     1716.67    120.69 o 
  -1  13   1        6.82      -14.76     18.39 o 
   1  13   1       83.53       53.07     21.47 o 
   3  13   1     1106.38     1052.09     76.47 o 
   5  13   1      699.61      722.14     57.73 o 
   7  13   1       76.51      113.41     86.31 o 
   9  13   1       25.42       51.11     35.43 o 
  -8  14   1        5.81       19.99     47.60 o 
  -6  14   1     1487.41     1487.26    208.04 o 
  -4  14   1      771.91      934.14     92.50 o 
  -2  14   1      114.27      173.19     60.09 o 
   0  14   1        0.99       -2.05     20.82 o 
   2  14   1       95.37      137.43     38.82 o 
   4  14   1      956.17     1119.17     88.67 o 
   6  14   1      753.03      727.25     64.04 o 
   8  14   1        3.92      -13.72     50.87 o 
  -7  15   1       17.17      -31.28     49.29 o 
  -5  15   1       73.46      122.93     46.25 o 
  -3  15   1       24.80       30.95     35.70 o 
  -1  15   1      396.85      384.49     42.91 o 
   1  15   1      239.03      211.69     33.33 o 
   3  15   1      121.24      143.23     31.74 o 
   5  15   1      308.93      304.69     40.39 o 
  -2  16   1      343.99      328.60     56.33 o 
   0  16   1      964.07      856.11     90.57 o 
   2  16   1      115.26      114.77     37.53 o 
 -18   0   2     1563.59     1655.84    177.15 o 
 -16   0   2      364.25      409.53     72.68 o 
 -14   0   2        9.78       51.78     37.25 o 
 -12   0   2      823.39      882.90    172.61 o 
 -10   0   2     9980.50    10863.74    757.86 o 
  -8   0   2     7405.43     8986.86    625.44 o 
  -6   0   2       65.75      163.99     14.02 o 
  -4   0   2    14276.40    16138.16    893.36 o 
   4   0   2     5255.78     7990.99    548.72 o 
   6   0   2      724.36     1735.20    123.55 o 
   8   0   2    11619.02     9726.19    672.28 o 
  10   0   2     1897.06     1671.60    188.96 o 
  12   0   2       16.24      116.29     41.79 o 
  14   0   2       95.23       94.48     43.61 o 
  16   0   2      262.80      336.14     76.31 o 
 -17   1   2      469.28      554.36     45.81 o 
 -15   1   2       35.98       37.39     19.89 o 
 -13   1   2      148.21      163.44     21.02 o 
 -11   1   2     1544.00     1193.01     81.30 o 
  -9   1   2     5481.40     4275.66    214.35 o 
  -7   1   2      350.32      110.40      7.92 o 
  -5   1   2     6542.15    10013.69    392.21 o 
   3   1   2     5193.34     4117.34    201.71 o 
   5   1   2     1089.81      613.24     33.40 o 
   7   1   2      319.92      558.72     30.83 o 
   9   1   2     3300.84     3158.08    240.25 o 
  11   1   2      525.07      419.84     48.17 o 
  13   1   2      543.09      474.19     55.88 o 
  15   1   2       19.60       15.83     31.80 o 
  17   1   2      561.68      450.82     66.77 o 
 -18   2   2       15.33        9.08     29.03 o 
 -16   2   2      312.30      318.36     34.66 o 
 -14   2   2     1784.24     1687.81     92.44 o 
 -12   2   2     1244.12     1106.91     64.13 o 
 -10   2   2      155.90      347.46     33.04 o 
  -8   2   2       15.74        8.54      6.11 o 
  -6   2   2     4143.50     3349.40    147.16 o 
   0   2   2     6876.42     9010.69    517.04 o 
   2   2   2     1971.49     2639.87    153.15 o 
   4   2   2     5604.56     8819.51    506.92 o 
   6   2   2     1776.53     1826.92     90.57 o 
   8   2   2      154.85       79.19     10.28 o 
  10   2   2      538.92      381.14     44.31 o 
  12   2   2      310.18      286.88     42.34 o 
  14   2   2      937.61     1096.93    101.50 o 
  16   2   2        3.41       -5.38     45.42 o 
 -17   3   2      256.84      250.99     39.84 o 
 -15   3   2     1801.23     1855.63    102.80 o 
 -13   3   2     2279.01     2239.04    119.02 o 
 -11   3   2      771.73      943.05     53.57 o 
  -9   3   2      349.75      425.96     28.05 o 
  -7   3   2     1204.08     1527.99     69.30 o 
  -5   3   2    12307.22    13941.28    603.75 o 
  -3   3   2      780.30      654.29     70.28 o 
   1   3   2       19.44       50.87      7.94 o 
   5   3   2    13845.11    11854.24    680.93 o 
   7   3   2       11.01       57.31     13.63 o 
   9   3   2      260.05      417.61     44.91 o 
  11   3   2      522.11      506.04     66.32 o 
  13   3   2      942.40      967.89     91.22 o 
  15   3   2      401.51      429.50     57.77 o 
  17   3   2      244.62      162.80     47.86 o 
 -16   4   2      123.46      133.98     31.21 o 
 -14   4   2      358.55      375.62     34.11 o 
 -12   4   2      120.85       79.45     17.53 o 
 -10   4   2        4.00       22.50     13.57 o 
  -8   4   2       49.58        6.82      5.87 o 
  -6   4   2     1130.92     1275.35     70.28 o 
  -4   4   2        9.00       10.06     22.07 o 
   0   4   2     1781.23     2164.54    148.08 o 
   2   4   2      153.79      239.65     20.08 o 
   4   4   2      733.86      427.36     31.77 o 
   6   4   2       31.32       70.00     13.66 o 
   8   4   2      134.25      105.90     15.41 o 
  10   4   2        6.97      -22.68     15.12 o 
  12   4   2      268.54      301.98     42.91 o 
  14   4   2      611.46      543.84     64.80 o 
  16   4   2      321.67      310.54     55.88 o 
 -17   5   2      150.77      202.27     36.34 o 
 -15   5   2      242.90      190.60     33.21 o 
 -13   5   2      681.90      614.80     52.43 o 
 -11   5   2      595.14      615.23     51.87 o 
  -9   5   2      870.81      959.82     65.70 o 
  -7   5   2      863.67      906.57     44.32 o 
  -5   5   2     2989.64     3825.45    190.03 o 
  -3   5   2      233.63      508.63     50.08 o 
  -1   5   2      422.98      524.14     32.35 o 
   1   5   2      395.52      485.65     49.97 o 
   3   5   2     2940.55     2498.73    147.11 o 
   5   5   2     2307.52     2356.54    222.58 o 
   7   5   2        3.57       14.61     16.35 o 
   9   5   2        2.85       -1.21     17.26 o 
  11   5   2      112.05      135.98     46.33 o 
  13   5   2        3.40       -1.64     25.31 o 
  15   5   2        8.23       16.16     40.88 o 
 -16   6   2      384.84      509.61     64.47 o 
 -14   6   2      982.52      986.91     96.00 o 
 -12   6   2     1962.49     1817.19    116.49 o 
 -10   6   2      527.66      528.19     43.98 o 
  -8   6   2     1658.43     1428.04     66.69 o 
  -6   6   2     1808.98     1355.05     63.74 o 
  -4   6   2     1882.82      995.92     53.50 o 
  -2   6   2     3797.28     3283.45    163.94 o 
   0   6   2       34.42       10.90      6.75 o 
   2   6   2     4764.87     4782.52    521.47 o 
   4   6   2     1107.23      879.69     57.22 o 
   6   6   2      903.30      822.43     56.09 o 
   8   6   2      390.48      281.49     27.63 o 
  10   6   2       29.50       -6.18     21.17 o 
  12   6   2      331.66      329.30     47.86 o 
  14   6   2     1473.84     1361.43    210.77 o 
  16   6   2      124.32      113.16     47.15 o 
 -15   7   2      171.46      193.31     46.08 o 
 -13   7   2      472.22      555.19     50.51 o 
 -11   7   2       61.87       92.18     24.30 o 
  -9   7   2      121.61      171.20     36.73 o 
  -7   7   2      382.62      211.68     43.04 o 
  -5   7   2     3338.12     3992.21    198.53 o 
  -3   7   2      548.05      784.35     43.67 o 
  -1   7   2       74.66       58.08     13.72 o 
   1   7   2       90.86      115.49     32.71 o 
   3   7   2        2.53       53.94     13.63 o 
   5   7   2     1702.15     1366.57    137.18 o 
   7   7   2        7.24       31.72     13.94 o 
   9   7   2       25.53       -2.81     43.61 o 
  11   7   2      456.99      403.60     53.92 o 
  13   7   2     1392.91     1494.92    132.26 o 
  15   7   2       69.94      151.72     47.54 o 
 -16   8   2       53.10       99.35     35.72 o 
 -14   8   2        0.05        1.67     23.59 o 
 -12   8   2      100.39      130.44     28.17 o 
 -10   8   2     4668.45     4909.01    290.67 o 
  -8   8   2     2196.70     2395.02    124.03 o 
  -6   8   2       17.34        5.18     10.85 o 
  -4   8   2      409.91      294.19     21.88 o 
  -2   8   2     1582.38     1257.75    116.59 o 
   0   8   2     9771.58    10397.53    596.56 o 
   2   8   2      806.44      696.84     50.87 o 
   4   8   2      762.69      895.17     59.61 o 
   6   8   2       18.34       22.58     13.94 o 
   8   8   2     1776.18     1878.42    119.12 o 
  10   8   2       41.43       23.70     27.79 o 
  12   8   2       64.53       20.31     31.81 o 
  14   8   2       16.22       73.12     42.34 o 
 -15   9   2        5.51       -2.38     27.62 o 
 -13   9   2      100.88      132.43     26.84 o 
 -11   9   2     1961.60     1909.55    125.13 o 
  -9   9   2     3676.38     3390.63    174.33 o 
  -7   9   2      722.52      663.08     73.64 o 
  -5   9   2       14.60       34.29     18.90 o 
  -3   9   2     1254.21     1291.56     96.00 o 
  -1   9   2     8843.64     8902.38    656.52 o 
   1   9   2     4876.52     4299.24    252.45 o 
   3   9   2       50.54       67.43     22.70 o 
   5   9   2       14.44        5.94     13.66 o 
   7   9   2      556.44      608.64     48.75 o 
   9   9   2     2224.09     2220.57    136.17 o 
  11   9   2     1474.28     1379.41    124.60 o 
  13   9   2       49.96      108.07     43.03 o 
 -14  10   2      108.41       95.91     35.57 o 
 -12  10   2       37.09       18.93     25.99 o 
 -10  10   2      193.88      314.10     40.15 o 
  -8  10   2      944.28     1057.30     95.89 o 
  -6  10   2       24.25       28.93     26.52 o 
  -4  10   2       61.63      130.95     20.43 o 
  -2  10   2      950.89     1179.74     77.32 o 
   0  10   2      946.10      679.36     50.49 o 
   2  10   2      619.32      581.96     57.23 o 
   4  10   2      289.72      294.37     84.49 o 
   6  10   2       22.12        7.09     17.34 o 
   8  10   2     1988.99     1794.04    116.35 o 
  10  10   2     1821.26     1766.16    198.05 o 
  12  10   2        5.33       -6.03     35.91 o 
 -13  11   2      943.82      843.74     91.80 o 
 -11  11   2      182.93      180.98     47.97 o 
  -9  11   2      102.72       48.45     37.95 o 
  -7  11   2      668.06      743.52     83.60 o 
  -5  11   2     1242.21     1294.82     85.21 o 
  -3  11   2     1922.51     1811.66    112.60 o 
  -1  11   2       49.25       17.02     18.15 o 
   1  11   2       40.53       93.81     24.25 o 
   3  11   2     1074.60     1105.10     87.21 o 
   5  11   2      985.28     1048.66     74.01 o 
   7  11   2      228.29      196.61     38.16 o 
   9  11   2      168.61      184.23     61.78 o 
  11  11   2       60.03       58.73     43.36 o 
 -12  12   2        2.83        8.10     41.55 o 
 -10  12   2        6.79       12.94     39.90 o 
  -8  12   2      181.26      164.17     45.04 o 
  -6  12   2     3922.95     3856.43    233.17 o 
  -4  12   2     3825.74     3815.14    228.45 o 
  -2  12   2       96.68       81.10     21.98 o 
   0  12   2        2.94        5.81     16.72 o 
   2  12   2      657.24      602.23     50.27 o 
   4  12   2     1912.23     1828.75    117.46 o 
   6  12   2      612.10      536.42     82.67 o 
   8  12   2      362.04      323.16     56.33 o 
  10  12   2        0.58      -15.01     42.31 o 
 -11  13   2        7.43      -58.51     39.00 o 
  -9  13   2        6.01      -22.65     43.71 o 
  -7  13   2      432.02      456.43     92.59 o 
  -5  13   2      477.43      551.70     85.07 o 
  -3  13   2      439.25      499.91     46.00 o 
  -1  13   2        3.94        8.29     19.56 o 
   1  13   2       23.98      108.33     24.38 o 
   3  13   2      166.40      157.66     28.44 o 
   5  13   2     1304.91     1146.02     82.74 o 
   7  13   2      564.31      481.91     51.67 o 
   9  13   2        2.36        6.17     44.84 o 
  -8  14   2      172.55      121.42     50.05 o 
  -6  14   2      332.84      344.55     46.43 o 
  -4  14   2      340.88      384.57     58.10 o 
  -2  14   2       13.04       26.18     23.98 o 
   0  14   2       54.09       73.53     27.11 o 
   2  14   2       42.95       39.69     29.62 o 
   4  14   2       53.70       69.65     46.97 o 
   6  14   2       50.82       19.86     66.32 o 
   8  14   2       30.85      -11.51     82.67 o 
  -7  15   2      379.72      341.89     69.80 o 
  -5  15   2      278.23      268.22     43.83 o 
  -3  15   2      884.01      754.85     65.97 o 
  -1  15   2      583.42      521.33     56.56 o 
   1  15   2       29.40        1.16     26.56 o 
   3  15   2      174.23      177.81     37.16 o 
   5  15   2      696.49      651.09     86.23 o 
  -2  16   2       99.18      137.44     38.79 o 
   0  16   2      172.13      160.60     39.33 o 
   2  16   2      319.76      279.91     44.25 o 
 -17   1   3      480.38      570.64     47.88 o 
 -15   1   3       34.33       30.33     17.86 o 
 -13   1   3      847.95      796.46     49.85 o 
 -11   1   3     2684.75     2315.89    120.39 o 
  -9   1   3     6353.81     6062.13    301.54 o 
  -7   1   3     1206.34      781.31     33.66 o 
  -5   1   3     4813.88     5630.87    222.08 o 
  -1   1   3    23826.21    32871.40   1807.91 o 
   1   1   3    14861.15    17376.54    842.82 o 
   3   1   3     2228.25     3042.73    150.32 o 
   5   1   3       41.94       64.51      8.99 o 
   7   1   3      507.40      538.54     31.46 o 
   9   1   3     3293.62     2821.08    215.20 o 
  11   1   3     1251.20     1469.19    122.03 o 
  13   1   3       27.71       67.19     64.50 o 
  15   1   3      143.91      156.88     43.03 o 
  17   1   3      326.38      364.88     66.32 o 
 -18   2   3      658.88      661.09     54.18 o 
 -16   2   3     1783.78     1928.65    107.42 o 
 -14   2   3       14.91       23.01     15.66 o 
 -12   2   3     1243.93     1236.51     81.04 o 
 -10   2   3     4416.97     4844.69    242.03 o 
  -8   2   3     8729.54     8467.70    332.88 o 
  -6   2   3     1313.56     1677.31     75.52 o 
  -4   2   3      364.35      352.86     54.05 o 
  -2   2   3    29256.32    36653.54   2092.84 o 
   2   2   3     7882.30     8662.16    497.54 o 
   4   2   3      349.45      366.68     28.16 o 
   6   2   3      174.33       93.56     10.28 o 
   8   2   3     4422.90     4937.98    244.11 o 
  10   2   3     1309.20     1314.39    109.18 o 
  12   2   3      138.54      120.77     31.46 o 
  14   2   3       24.77       18.17     32.12 o 
  16   2   3      321.85      409.62    101.75 o 
 -17   3   3       58.59       61.01     27.37 o 
 -15   3   3       10.59       -9.34     17.33 o 
 -13   3   3       37.64       39.04     15.80 o 
 -11   3   3       14.37       25.10      9.08 o 
  -9   3   3     3869.32     3690.27    186.22 o 
  -7   3   3       18.44       58.75      8.30 o 
  -5   3   3       16.35       57.78     36.75 o 
  -3   3   3       74.61      117.77     10.77 o 
  -1   3   3     3682.78     4773.89    275.50 o 
   1   3   3     1832.06     2134.74    124.28 o 
   3   3   3      581.89      234.69     19.33 o 
   5   3   3      244.14      369.46     28.28 o 
   7   3   3      363.95      393.86     34.52 o 
   9   3   3      877.04      796.49    154.44 o 
  11   3   3        6.02        9.69     18.76 o 
  13   3   3      561.92      533.65     62.22 o 
  15   3   3       25.39       23.88     36.60 o 
 -16   4   3     1090.67     1009.79     78.18 o 
 -14   4   3     3612.98     3394.79    175.67 o 
 -12   4   3      131.85      140.89     19.23 o 
 -10   4   3       35.99       63.48     12.82 o 
  -8   4   3      189.09      123.39     20.98 o 
  -6   4   3     5831.61     5438.39    238.58 o 
  -4   4   3    16704.76    17078.65    831.76 o 
  -2   4   3     1297.37     1905.32     95.86 o 
   0   4   3     8150.41     8888.51    511.30 o 
   2   4   3     2274.35     2962.71    173.26 o 
   4   4   3    10303.22    10416.35    599.29 o 
   6   4   3     1772.21     1418.07     87.50 o 
   8   4   3       73.41       58.38     11.65 o 
  10   4   3      122.52      125.67     27.42 o 
  12   4   3     1866.71     1763.12    145.16 o 
  14   4   3     1747.42     1659.66    143.88 o 
  16   4   3      215.32      207.93     52.02 o 
 -17   5   3      162.38      156.12     39.13 o 
 -15   5   3     2273.28     2087.63    135.42 o 
 -13   5   3     5940.47     6355.49    320.23 o 
 -11   5   3       45.05       89.00     27.79 o 
  -9   5   3      167.33       96.76     20.72 o 
  -7   5   3     3286.50     3435.52    150.91 o 
  -5   5   3    24314.20    25567.25   1247.54 o 
  -3   5   3     4578.26     3541.55    175.66 o 
  -1   5   3      443.10      426.10     24.76 o 
   1   5   3      154.82       46.47     16.35 o 
   3   5   3     4583.78     4308.34    249.91 o 
   5   5   3    15219.06    14281.10    821.68 o 
   7   5   3       26.78       65.52     14.91 o 
   9   5   3      404.75      372.77     44.91 o 
  11   5   3      327.56      308.59     44.31 o 
  13   5   3     2051.08     2191.53    177.29 o 
  15   5   3      871.68      900.01     95.05 o 
 -16   6   3       57.26       37.12     30.39 o 
 -14   6   3      361.91      390.32     51.04 o 
 -12   6   3     1344.32     1202.40     90.04 o 
 -10   6   3        4.17       16.28     11.51 o 
  -8   6   3      381.25      543.00     29.53 o 
  -6   6   3     4021.40     4360.80    218.01 o 
  -4   6   3     1357.54     1552.62     80.36 o 
  -2   6   3      204.39      534.56     46.59 o 
   0   6   3      953.69      796.95     42.25 o 
   2   6   3      707.45      899.43    151.72 o 
   4   6   3     3783.78     4027.83    235.40 o 
   6   6   3      430.19      439.41     95.39 o 
   8   6   3      460.06      514.71     41.13 o 
  10   6   3      640.96      548.48     60.22 o 
  12   6   3      329.47      328.03     49.45 o 
  14   6   3      121.94      114.12     40.46 o 
 -15   7   3       24.36       36.35     22.70 o 
 -13   7   3      135.59      132.61     26.91 o 
 -11   7   3     1921.97     1748.72    112.05 o 
  -9   7   3       56.07       99.86     25.71 o 
  -7   7   3      542.80      582.75     33.00 o 
  -5   7   3       39.47      101.91     22.31 o 
  -3   7   3        5.20       76.88     18.55 o 
  -1   7   3     6942.58     6605.67    324.27 o 
   1   7   3     1570.41     1442.37     88.29 o 
   3   7   3       82.61      120.18     16.54 o 
   5   7   3        1.10       -3.55     38.16 o 
   7   7   3      836.98      757.67     55.38 o 
   9   7   3     2052.17     2203.21    173.52 o 
  11   7   3      586.64      639.41    105.38 o 
  13   7   3       75.89       55.91     71.77 o 
  15   7   3       41.41      107.20     45.42 o 
 -16   8   3        4.52      104.43     48.60 o 
 -14   8   3      122.49       80.37     27.16 o 
 -12   8   3      728.27      775.57     61.23 o 
 -10   8   3     5751.93     6546.41    385.49 o 
  -8   8   3     1367.29     1395.36     75.96 o 
  -6   8   3       71.19      119.11     31.50 o 
  -4   8   3      320.00      312.57     76.67 o 
  -2   8   3     4405.95     4133.58    205.72 o 
   0   8   3     5228.10     4362.76    306.99 o 
   2   8   3     2556.92     2413.47    144.38 o 
   4   8   3        1.76       16.68     12.72 o 
   6   8   3      300.75      322.30     33.61 o 
   8   8   3     2110.19     1972.04    122.92 o 
  10   8   3     1241.48     1242.18    112.15 o 
  12   8   3      226.08      237.55     59.96 o 
  14   8   3        4.86       22.91     39.17 o 
 -15   9   3       73.69       92.61     45.81 o 
 -13   9   3       18.43       40.77     25.77 o 
 -11   9   3       71.39       19.64     24.11 o 
  -9   9   3     1868.08     1909.87    103.18 o 
  -7   9   3      844.94     1177.52     65.55 o 
  -5   9   3      216.34      217.01     23.74 o 
  -3   9   3      292.70      201.02     22.89 o 
  -1   9   3      333.85      413.15     55.51 o 
   1   9   3     1226.60     1243.76     97.01 o 
   3   9   3      215.02      269.51     25.65 o 
   5   9   3       21.54       42.86     25.44 o 
   7   9   3       16.08       50.63     17.43 o 
   9   9   3      346.05      332.38     39.97 o 
  11   9   3       15.96       45.39     33.56 o 
  13   9   3      114.13      196.68     50.87 o 
 -14  10   3       77.92      120.45     36.96 o 
 -12  10   3       83.70      150.76     31.86 o 
 -10  10   3      286.30      306.81     37.64 o 
  -8  10   3     1195.93     1361.96    107.74 o 
  -6  10   3      812.74      708.49     46.06 o 
  -4  10   3      183.87      186.44     38.80 o 
  -2  10   3      668.13      482.37     40.91 o 
   0  10   3      310.20      331.53     40.45 o 
   2  10   3      894.86      817.18     58.33 o 
   4  10   3        1.37      -14.29     31.80 o 
   6  10   3      206.93      249.57     31.32 o 
   8  10   3      508.08      518.33     49.97 o 
  10  10   3      783.51      660.42     91.76 o 
  12  10   3       51.98       68.77     48.15 o 
 -13  11   3       38.05       38.24     32.78 o 
 -11  11   3      437.49      431.55     67.02 o 
  -9  11   3      967.03     1015.82     77.00 o 
  -7  11   3     2469.37     2536.51    157.17 o 
  -5  11   3      179.43      190.80     26.17 o 
  -3  11   3      133.61      144.73     22.89 o 
  -1  11   3     2076.02     1914.28    119.42 o 
   1  11   3     1304.34     1313.76     87.51 o 
   3  11   3      960.64      852.31     62.73 o 
   5  11   3      321.81      314.03     34.58 o 
   7  11   3      862.94      903.92     69.63 o 
   9  11   3      884.82      874.78     69.63 o 
  11  11   3       79.50      122.37     49.91 o 
 -12  12   3       20.07       10.09     43.02 o 
 -10  12   3      248.34      272.42     57.19 o 
  -8  12   3      244.36      268.83     54.84 o 
  -6  12   3      236.05      289.03     45.40 o 
  -4  12   3      182.98      221.00     29.64 o 
  -2  12   3       12.04       20.24     18.39 o 
   0  12   3      626.57      451.57     53.33 o 
   2  12   3      130.74      156.72     39.72 o 
   4  12   3        0.05      -30.13     20.08 o 
   6  12   3      361.23      331.75     81.76 o 
   8  12   3       42.93       87.73     32.71 o 
  10  12   3       21.83      122.95     49.41 o 
 -11  13   3        1.46      -54.05     46.74 o 
  -9  13   3       25.76       44.67     43.71 o 
  -7  13   3      259.62      331.99     69.95 o 
  -5  13   3     1473.59     1546.25    164.46 o 
  -3  13   3      243.63      293.70     35.72 o 
  -1  13   3      137.74      125.37     26.69 o 
   1  13   3       13.20       14.24     20.58 o 
   3  13   3      607.54      483.11     56.06 o 
   5  13   3     1213.36     1178.99     94.48 o 
   7  13   3       97.96       46.83     69.95 o 
   9  13   3       57.58       12.23     42.54 o 
  -8  14   3       87.69       58.17     47.87 o 
  -6  14   3      458.18      472.86     67.99 o 
  -4  14   3     2297.82     2352.16    149.84 o 
  -2  14   3       56.07       75.15     27.15 o 
   0  14   3      412.69      374.19     60.79 o 
   2  14   3      481.56      453.25     46.92 o 
   4  14   3     2134.46     2082.09    135.88 o 
   6  14   3     1047.29      984.66     79.46 o 
  -5  15   3      439.75      529.73     56.26 o 
  -3  15   3      372.48      317.55     44.00 o 
  -1  15   3      109.04       88.84     31.66 o 
   1  15   3       80.11      105.23     32.79 o 
   3  15   3      361.62      374.95     48.67 o 
   5  15   3      119.33       96.87     38.86 o 
   0  16   3        0.98      -21.19     32.46 o 
 -18   0   4      270.42      297.79     59.05 o 
 -16   0   4      808.49      841.32     80.23 o 
 -14   0   4      136.84      123.32     28.27 o 
 -12   0   4      780.62      672.80     79.95 o 
 -10   0   4    13657.37    11894.29    988.43 o 
  -8   0   4     2577.33     2207.81    129.00 o 
  -6   0   4     4965.79     6276.16    350.79 o 
  -2   0   4     4239.73     2489.24    234.39 o 
   0   0   4    12551.09    13165.70    906.66 o 
   2   0   4     8858.02    11114.35    764.94 o 
   4   0   4      769.73      808.55     61.78 o 
   6   0   4      304.81      254.37     34.52 o 
   8   0   4    10301.25    11835.68    817.63 o 
  10   0   4     3454.38     3079.75    334.32 o 
  12   0   4       51.57       23.62     34.52 o 
  14   0   4        1.72       36.34     45.42 o 
  16   0   4      369.01      379.74     90.85 o 
 -17   1   4      939.15      895.66     61.31 o 
 -15   1   4      466.97      518.57     40.16 o 
 -13   1   4      206.30      264.12     37.17 o 
 -11   1   4     2027.85     1689.87     89.91 o 
  -9   1   4     2645.91     2549.56    130.48 o 
  -7   1   4     2386.31     2263.26     91.05 o 
  -5   1   4     5571.24     5403.58    234.29 o 
  -3   1   4       50.74       12.85      8.60 o 
  -1   1   4    15644.77    19048.77   1051.01 o 
   1   1   4     5506.71     4613.77    226.12 o 
   3   1   4     1873.58     2319.54    115.63 o 
   5   1   4       92.42       84.50     10.28 o 
   7   1   4     1529.69     1428.36     74.52 o 
   9   1   4     3421.71     3208.11    244.11 o 
  11   1   4      256.38      266.89     39.17 o 
  13   1   4      365.28      338.25     50.11 o 
  15   1   4        7.49      -25.17     34.62 o 
 -18   2   4      211.13      212.51     54.53 o 
 -16   2   4      240.94      249.77     29.92 o 
 -14   2   4      958.56      882.38     64.97 o 
 -12   2   4     2156.17     2088.19    109.44 o 
 -10   2   4      123.28      124.66     14.92 o 
  -8   2   4       51.71       71.39     10.60 o 
  -6   2   4        7.16       19.29      6.65 o 
  -4   2   4     5700.42     6735.93    292.68 o 
  -2   2   4      675.50      719.97     43.99 o 
   0   2   4     5214.47     5668.89    276.87 o 
   2   2   4     2706.81     3249.22    160.60 o 
   4   2   4     7305.71     6317.79    310.27 o 
   6   2   4     1465.83     1419.08     73.23 o 
   8   2   4       61.04       36.87     10.86 o 
  10   2   4        1.42       -2.01     17.85 o 
  12   2   4      736.41      677.12     70.01 o 
  14   2   4     1071.74      987.58     97.64 o 
  16   2   4       16.08       43.76     46.25 o 
 -17   3   4      782.21      721.31     54.47 o 
 -15   3   4      711.01      684.74     48.71 o 
 -13   3   4      107.30      133.29     19.92 o 
 -11   3   4      609.67      524.62     78.54 o 
  -9   3   4        2.79       24.64      9.18 o 
  -7   3   4     6639.09     6068.10    264.17 o 
  -5   3   4     5496.74     5165.03    254.68 o 
  -3   3   4      243.41      841.47     44.62 o 
  -1   3   4     2622.48     3695.35    213.32 o 
   1   3   4      117.55      343.05     50.87 o 
   3   3   4     4986.15     4531.88    262.31 o 
   5   3   4    11335.63    12952.62    632.11 o 
   7   3   4     1887.89     1877.10     96.36 o 
   9   3   4        7.83       -8.78     14.79 o 
  11   3   4      803.64      892.14     83.51 o 
  13   3   4     1220.73     1105.38    103.37 o 
  15   3   4      646.76      659.10     79.53 o 
 -16   4   4      487.23      465.93     41.90 o 
 -14   4   4     1901.06     1996.84    108.51 o 
 -12   4   4      982.16      905.14     54.65 o 
 -10   4   4        5.20       32.71     14.69 o 
  -8   4   4      921.21      901.56     46.68 o 
  -6   4   4     3270.41     3870.50    192.47 o 
  -4   4   4     8751.61     9806.92    481.57 o 
  -2   4   4      144.46      370.88     45.02 o 
   0   4   4       65.97      128.76     62.69 o 
   2   4   4     1945.08     1632.59     98.73 o 
   4   4   4     1487.66     1795.70    108.96 o 
   6   4   4      246.68      171.79     20.77 o 
   8   4   4      140.21      211.02     17.99 o 
  10   4   4       10.88       19.40     19.88 o 
  12   4   4      219.79      221.36     74.50 o 
  14   4   4      162.46      136.49     42.91 o 
 -17   5   4        7.98       69.37     43.03 o 
 -15   5   4      334.92      319.48     40.53 o 
 -13   5   4      382.38      374.56     36.19 o 
 -11   5   4        2.97       17.34     12.35 o 
  -9   5   4     1222.74     1162.73     55.99 o 
  -7   5   4       10.96       57.17     20.90 o 
  -5   5   4      488.60      565.19     38.09 o 
  -3   5   4     3439.41     3958.39    223.40 o 
  -1   5   4      153.01      120.74     22.46 o 
   1   5   4        4.73       31.85      9.57 o 
   3   5   4      308.13      382.67    129.00 o 
   5   5   4     1789.80     2049.20    123.80 o 
   7   5   4     1345.70     1031.14     69.23 o 
   9   5   4      132.96      147.97     29.22 o 
  11   5   4      167.23      211.21     38.29 o 
  13   5   4      242.83      222.18     64.50 o 
  15   5   4       96.44      101.87     47.86 o 
 -16   6   4      285.85      267.25     47.33 o 
 -14   6   4     1117.41     1090.92     99.61 o 
 -12   6   4      354.18      423.52     40.50 o 
 -10   6   4     1034.98     1113.70     62.66 o 
  -8   6   4     1926.64     1855.38     85.35 o 
  -6   6   4     1339.92     1452.62     76.38 o 
  -4   6   4     7584.98     7824.17    384.58 o 
  -2   6   4       25.90        9.19      8.12 o 
   0   6   4      782.02     1035.64     85.40 o 
   2   6   4     5340.61     5330.77    309.02 o 
   4   6   4     3159.64     2834.46    169.17 o 
   6   6   4     1192.45     1024.31     69.95 o 
   8   6   4      585.23      644.15     48.85 o 
  10   6   4      986.31     1125.75    101.47 o 
  12   6   4      608.11      538.79    150.81 o 
  14   6   4      598.73      612.19     77.53 o 
 -15   7   4      206.85      288.25     49.91 o 
 -13   7   4      942.80     1051.44     77.10 o 
 -11   7   4     1484.92     1359.26     90.80 o 
  -9   7   4     1325.80     1083.17     54.51 o 
  -7   7   4       13.68       18.09     11.04 o 
  -5   7   4     4555.43     4216.53    210.63 o 
  -3   7   4     1827.18     1573.00     82.23 o 
  -1   7   4     2095.54     2343.97    117.99 o 
   1   7   4      182.81      198.64     20.90 o 
   3   7   4     1651.30     1604.28    136.27 o 
   5   7   4      883.70      863.21     59.12 o 
   7   7   4        1.50       46.89     65.41 o 
   9   7   4      170.97      169.52     36.96 o 
  11   7   4      382.68      461.54     58.19 o 
  13   7   4      368.20      428.66     62.80 o 
 -14   8   4      313.66      234.76     46.78 o 
 -12   8   4       32.54       28.75     22.34 o 
 -10   8   4        9.45      -39.86     27.38 o 
  -8   8   4      137.84      209.51     21.42 o 
  -6   8   4       53.09       65.54     24.44 o 
  -4   8   4      841.83     1002.66    190.50 o 
  -2   8   4      242.28      235.80     33.31 o 
   0   8   4       41.37        8.48     14.28 o 
   2   8   4      370.70      318.41     28.88 o 
   4   8   4      162.66      233.39     25.65 o 
   6   8   4        0.69       42.06     49.06 o 
   8   8   4     1870.35     1967.53    121.88 o 
  10   8   4     1397.44     1250.97    113.57 o 
  12   8   4        5.72       25.15     35.36 o 
  14   8   4       43.29       49.97     42.40 o 
 -15   9   4        0.51       91.00     35.43 o 
 -13   9   4        4.70        9.65     32.74 o 
 -11   9   4     1541.69     1725.95    113.75 o 
  -9   9   4     1941.40     2159.95    213.61 o 
  -7   9   4      719.85      791.48     74.35 o 
  -5   9   4       12.43       23.20     16.94 o 
  -3   9   4      231.25      234.25     24.64 o 
  -1   9   4     8901.32     7954.65    828.53 o 
   1   9   4     2268.21     2156.06    147.17 o 
   3   9   4      618.70      546.67     44.57 o 
   5   9   4        1.60       -1.82     15.51 o 
   7   9   4     1366.86     1346.21     90.85 o 
   9   9   4     2169.45     2234.96    183.39 o 
  11   9   4      596.53      636.04     74.99 o 
  13   9   4        9.86       16.17     44.52 o 
 -14  10   4      148.78      204.83     50.06 o 
 -12  10   4      146.26      215.05     40.87 o 
 -10  10   4     1155.94     1361.81    149.25 o 
  -8  10   4     2711.75     2736.29    142.94 o 
  -6  10   4     1192.45     1252.72     97.87 o 
  -4  10   4      361.52      386.87     42.36 o 
  -2  10   4     2525.65     2264.45    138.25 o 
   0  10   4     3618.71     3330.40    199.18 o 
   2  10   4      569.65      571.74     46.22 o 
   4  10   4      863.88      718.01     59.96 o 
   6  10   4        4.79       24.17     20.56 o 
   8  10   4     1010.53      977.07     74.73 o 
  10  10   4      213.86      252.36     47.87 o 
  12  10   4       89.39       90.23     79.04 o 
 -13  11   4      291.21      426.87     72.68 o 
 -11  11   4       90.77      128.91     39.17 o 
  -9  11   4      117.63      147.39     27.76 o 
  -7  11   4      169.47      177.19     40.05 o 
  -5  11   4      136.19      142.42     23.09 o 
  -3  11   4      744.50      836.82     91.41 o 
  -1  11   4      125.88      269.87     53.73 o 
   1  11   4       52.20       31.62     18.51 o 
   3  11   4       29.43       28.60     20.34 o 
   5  11   4      851.20      830.48     84.49 o 
   7  11   4       91.28       92.18     27.32 o 
   9  11   4        7.94       -6.84     37.21 o 
  11  11   4       72.63       65.67     43.99 o 
 -12  12   4       96.82      101.75     54.51 o 
 -10  12   4       11.45      -14.54     39.97 o 
  -8  12   4      114.94      109.46     35.44 o 
  -6  12   4      858.29      774.60     92.80 o 
  -4  12   4       54.28       69.04     23.41 o 
  -2  12   4      273.09      296.94     35.73 o 
   0  12   4        3.78        0.47     19.38 o 
   2  12   4      856.00      858.23    121.77 o 
   4  12   4     1095.81     1102.39     85.40 o 
   6  12   4      209.97      296.70     93.57 o 
   8  12   4       21.27      -11.52     46.33 o 
  10  12   4       22.26      -17.08     42.33 o 
  -9  13   4       11.88       16.35     50.87 o 
  -7  13   4      203.94      252.39     41.37 o 
  -5  13   4     1680.98     1714.62    115.17 o 
  -3  13   4        1.39      -10.88     21.09 o 
  -1  13   4      255.88      185.53     38.50 o 
   1  13   4      124.11       73.55     25.77 o 
   3  13   4      532.38      514.37     49.56 o 
   5  13   4      612.11      550.15     52.54 o 
   7  13   4       49.15       25.87     40.88 o 
  -8  14   4        1.07      -19.88     43.64 o 
  -6  14   4        1.49      100.74     80.85 o 
  -4  14   4       13.13       37.80     29.33 o 
  -2  14   4        1.71       -9.88     25.40 o 
   0  14   4      320.24      294.36     40.32 o 
   2  14   4       81.06       65.14     28.31 o 
   4  14   4       24.67       14.85     30.00 o 
   6  14   4        6.00      -34.34     30.06 o 
  -5  15   4      291.51      325.24     60.53 o 
  -3  15   4      208.33      182.88     38.69 o 
  -1  15   4        4.42        1.65     28.43 o 
   1  15   4      140.20      193.09     40.00 o 
   3  15   4      492.73      465.89     54.04 o 
 -17   1   5      255.58      248.90     65.09 o 
 -15   1   5      412.01      565.60     44.32 o 
 -13   1   5      652.82      725.59     45.87 o 
 -11   1   5     1960.51     1966.61    103.52 o 
  -9   1   5       63.65       99.88     11.54 o 
  -7   1   5      417.19      544.05     25.54 o 
  -5   1   5     1401.98      965.41     50.07 o 
  -3   1   5     4429.57     5111.40    284.61 o 
  -1   1   5     9388.92     9110.12    501.33 o 
   1   1   5    23675.27    24144.78   1173.01 o 
   3   1   5    12010.00    13121.97    640.46 o 
   5   1   5        9.86        1.82      7.71 o 
   7   1   5     2846.15     2445.64    124.62 o 
   9   1   5     2074.67     2294.83    178.59 o 
  11   1   5     3961.00     3947.12    301.28 o 
  13   1   5      782.65      716.92     76.44 o 
  15   1   5       23.70        0.27     37.97 o 
 -16   2   5        9.22       14.79     25.47 o 
 -14   2   5      307.86      355.11     52.45 o 
 -12   2   5      296.11      442.37     32.77 o 
 -10   2   5      578.70      396.01     28.32 o 
  -8   2   5     5615.27     6150.60    270.21 o 
  -6   2   5     1356.47     1849.46     82.96 o 
  -4   2   5      134.33      210.20     15.84 o 
  -2   2   5    10316.68     9040.15    501.33 o 
   0   2   5    31599.95    35972.80   1739.60 o 
   2   2   5      424.09      481.28     28.89 o 
   4   2   5     5882.30     5198.40    256.96 o 
   6   2   5     2838.07     2772.24    140.04 o 
   8   2   5     5026.03     4776.57    236.40 o 
  10   2   5     3588.39     3227.04    248.60 o 
  12   2   5        1.24      -11.83     47.24 o 
  14   2   5      825.04      710.25     79.63 o 
 -17   3   5      107.32       82.28     32.16 o 
 -15   3   5      103.13       63.20     22.77 o 
 -13   3   5     3769.59     3744.19    191.36 o 
 -11   3   5      166.61      192.85     20.77 o 
  -9   3   5     3184.32     3307.31    132.68 o 
  -7   3   5      227.23      236.14     16.16 o 
  -5   3   5     1464.36     1415.59     73.32 o 
  -3   3   5      533.09      738.04     72.89 o 
  -1   3   5     1664.58     1236.20     74.23 o 
   1   3   5       71.91       86.97     10.86 o 
   3   3   5     1510.68     1859.22     95.07 o 
   5   3   5      583.22      446.59     28.89 o 
   7   3   5     4864.87     4809.15    237.04 o 
   9   3   5      290.47      332.23     41.62 o 
  11   3   5       58.36        0.10     23.02 o 
  13   3   5      719.31      639.38     73.20 o 
  15   3   5        0.70      -15.06     39.58 o 
 -16   4   5      598.72      522.75     50.27 o 
 -14   4   5      744.78      702.98     55.46 o 
 -12   4   5       22.84       26.18     19.10 o 
 -10   4   5        0.89      -14.35     12.06 o 
  -8   4   5      102.67      173.57     13.96 o 
  -6   4   5     3697.55     3548.30    176.20 o 
  -4   4   5     2665.24     2196.66    111.35 o 
  -2   4   5     3959.78     3505.89    203.53 o 
   0   4   5      385.48      329.65     25.01 o 
   2   4   5     3158.46     3202.09    187.77 o 
   4   4   5    12160.56    11647.29    670.19 o 
   6   4   5     6376.30     7196.44    353.96 o 
   8   4   5        3.40       -3.36     12.66 o 
  10   4   5        2.79       13.76     33.61 o 
  12   4   5     1629.63     1663.23    141.93 o 
  14   4   5     1833.06     1898.58    180.79 o 
 -17   5   5       13.97      -13.63     38.54 o 
 -15   5   5      878.42     1033.61     76.08 o 
 -13   5   5      116.21      125.69     24.08 o 
 -11   5   5      258.11      281.94     25.61 o 
  -9   5   5        4.49       31.23      8.83 o 
  -7   5   5     2792.52     2492.19    126.87 o 
  -5   5   5    13667.26    13335.21    651.94 o 
  -3   5   5     2329.01     2212.81    111.54 o 
  -1   5   5     2178.06     2411.62    142.16 o 
   1   5   5     1047.17     1002.28     81.76 o 
   3   5   5    10394.10     9418.74    542.15 o 
   5   5   5     9061.43     9431.44    544.87 o 
   7   5   5     3305.47     3005.39    153.53 o 
   9   5   5        8.38       45.42     14.78 o 
  11   5   5      616.28      649.98     68.65 o 
  13   5   5     1631.33     1654.43    144.43 o 
 -16   6   5       26.99       40.87     35.31 o 
 -14   6   5      409.96      395.52     52.63 o 
 -12   6   5      390.52      480.64     42.19 o 
 -10   6   5     3277.55     3449.58    176.58 o 
  -8   6   5      272.72      313.53     43.92 o 
  -6   6   5     3271.32     3286.67    166.20 o 
  -4   6   5     1839.00     2082.64    226.46 o 
  -2   6   5      880.02      985.74     53.47 o 
   0   6   5     4347.14     4180.47    243.55 o 
   2   6   5       31.61       66.29     33.61 o 
   4   6   5     4549.44     4349.89    256.56 o 
   6   6   5       41.50       85.83     18.29 o 
   8   6   5      416.27      713.46    198.05 o 
  10   6   5       57.42      115.53     29.57 o 
  12   6   5      209.50      201.06     43.61 o 
  14   6   5      248.69      290.01     57.08 o 
 -15   7   5      151.54      127.33     41.05 o 
 -13   7   5       71.32       48.98     80.85 o 
 -11   7   5      464.64      617.61     61.51 o 
  -9   7   5     1366.96     1536.44     80.26 o 
  -7   7   5     1455.68     1579.30     83.17 o 
  -5   7   5      127.99      261.20     21.20 o 
  -3   7   5      769.33      670.10     56.45 o 
  -1   7   5     2458.65     2351.97    118.54 o 
   1   7   5     3071.09     2942.65    217.13 o 
   3   7   5      911.33     1016.13     67.41 o 
   5   7   5      303.77      372.02     76.31 o 
   7   7   5     1485.77     1643.63    105.36 o 
   9   7   5     3609.78     3596.15    276.85 o 
  11   7   5       83.20      114.66     36.46 o 
  13   7   5        6.71       16.16     35.36 o 
 -14   8   5       15.40       13.20     34.03 o 
 -12   8   5      511.63      606.23     64.64 o 
 -10   8   5     1214.70     1084.19     93.37 o 
  -8   8   5      253.09      292.53     29.17 o 
  -6   8   5      598.23      566.54     44.62 o 
  -4   8   5      337.13      284.54     21.74 o 
  -2   8   5     2907.35     2164.83    456.06 o 
   0   8   5     2161.94     1722.45    106.28 o 
   2   8   5      535.59      461.41     37.39 o 
   4   8   5      404.39      380.39     35.41 o 
   6   8   5      620.97      594.77    115.38 o 
   8   8   5     1879.55     2009.06    153.53 o 
  10   8   5     1819.30     1819.50    257.10 o 
  12   8   5      282.61      247.13     51.45 o 
 -13   9   5        1.92        2.73     34.69 o 
 -11   9   5       32.65       16.47     39.06 o 
  -9   9   5      573.13      699.18    101.75 o 
  -7   9   5      569.57      777.68     51.42 o 
  -5   9   5      313.20      339.75     38.98 o 
  -3   9   5      154.83      241.72     45.41 o 
  -1   9   5      257.74      340.67     39.04 o 
   1   9   5      223.45      254.33     26.65 o 
   3   9   5      898.92      947.00     66.03 o 
   5   9   5        6.20        3.43     26.35 o 
   7   9   5      100.92       65.06     23.42 o 
   9   9   5       24.33       27.57     33.84 o 
  11   9   5       32.42       30.28     58.14 o 
 -14  10   5      175.84      265.48     55.79 o 
 -12  10   5       30.42       12.58     33.11 o 
 -10  10   5      574.25      647.75     67.95 o 
  -8  10   5      639.55      797.88    104.48 o 
  -6  10   5      167.38      146.51     31.46 o 
  -4  10   5     1249.66     1336.12     87.29 o 
  -2  10   5      387.14      433.34     37.44 o 
   0  10   5     1296.11     1050.40     71.33 o 
   2  10   5      274.74      241.18     39.97 o 
   4  10   5      273.60      293.15     35.22 o 
   6  10   5      934.76      989.92     74.09 o 
   8  10   5      285.64      322.98     39.31 o 
  10  10   5      374.52      456.07     66.48 o 
 -13  11   5       14.12      -27.08     39.77 o 
 -11  11   5      389.55      358.50     54.59 o 
  -9  11   5      930.72     1129.30     97.78 o 
  -7  11   5      642.09      686.81     90.85 o 
  -5  11   5        1.09       54.67     42.70 o 
  -3  11   5      512.33      552.11     44.68 o 
  -1  11   5     1637.12     1533.02    114.46 o 
   1  11   5      719.39      578.65     48.75 o 
   3  11   5       95.69       76.79     27.25 o 
   5  11   5       32.99       62.89     36.34 o 
   7  11   5      696.52      684.31     59.25 o 
   9  11   5      561.28      601.56     76.39 o 
 -10  12   5       90.79       50.87     47.24 o 
  -8  12   5       43.46      119.92     50.87 o 
  -6  12   5        6.03       17.94     46.33 o 
  -4  12   5      258.33      276.18     40.87 o 
  -2  12   5        0.07       -4.11     24.73 o 
   0  12   5      170.83      197.63     29.74 o 
   2  12   5       17.95       34.62     22.53 o 
   4  12   5      105.91       69.95     27.78 o 
   6  12   5       85.55       82.61     77.22 o 
   8  12   5       72.62       66.74     36.34 o 
  -7  13   5      455.58      438.68     98.12 o 
  -5  13   5      968.85      893.50    194.41 o 
  -3  13   5      352.42      264.21     46.04 o 
  -1  13   5       41.39       19.61     23.21 o 
   1  13   5        6.57      -16.47     23.67 o 
   3  13   5      936.26      975.62     74.92 o 
   5  13   5      409.03      413.73     48.42 o 
   7  13   5       73.47      148.45     38.75 o 
  -8  14   5       86.03       93.02     79.04 o 
  -6  14   5      840.26      816.27    153.53 o 
  -4  14   5     1285.90     1169.21    107.35 o 
  -2  14   5       24.28       12.63     37.97 o 
   0  14   5        2.78       -5.69     33.16 o 
   2  14   5      296.08      335.76     44.23 o 
   4  14   5      883.93      851.27    108.57 o 
   6  14   5      140.54      115.73     72.68 o 
  -5  15   5      137.64      136.82     49.77 o 
  -3  15   5       22.93       40.53     46.20 o 
  -1  15   5      137.90      205.06     53.78 o 
   1  15   5      136.04      102.59     63.59 o 
 -16   0   6      289.13      281.63     63.59 o 
 -14   0   6       21.94       12.72     29.07 o 
 -12   0   6     1633.66     1582.57    167.16 o 
 -10   0   6     5495.15     4772.55    339.59 o 
  -8   0   6      966.47      765.08     48.38 o 
  -6   0   6     3981.77     5048.85    351.20 o 
  -4   0   6     1766.09     1413.60    101.75 o 
  -2   0   6     9578.46     9918.79    684.99 o 
   0   0   6    40902.16    48534.65   3332.31 o 
   2   0   6     3248.00     3484.93    245.29 o 
   4   0   6     3901.62     5534.46    385.20 o 
   6   0   6     2239.61     2607.34    185.33 o 
   8   0   6     5400.83     4735.00    330.69 o 
  10   0   6    11347.02    11743.02   1226.45 o 
  12   0   6      154.05      101.75     45.42 o 
  14   0   6     1086.85     1052.02    148.99 o 
 -17   1   6      287.24      288.50     53.21 o 
 -15   1   6      161.29      117.76     30.83 o 
 -13   1   6        0.20       -1.50     18.60 o 
 -11   1   6      881.20      933.80     63.25 o 
  -9   1   6     5592.23     5537.08    242.68 o 
  -7   1   6      133.79      125.12     11.24 o 
  -5   1   6     1482.94     1850.67     93.10 o 
  -3   1   6     2284.27     2382.92    135.95 o 
  -1   1   6    12101.04    11994.22    583.29 o 
   1   1   6      768.38      685.81     38.54 o 
   3   1   6       97.23      275.34     19.27 o 
   5   1   6      179.36      148.27     15.42 o 
   7   1   6     2084.49     1944.22    164.43 o 
   9   1   6     4160.85     4461.65    336.61 o 
  11   1   6       84.79      126.21     30.17 o 
  13   1   6       17.59       10.98     29.47 o 
  15   1   6        2.22       28.07     44.31 o 
 -16   2   6      226.85      255.40     59.96 o 
 -14   2   6     1634.79     1685.70    131.05 o 
 -12   2   6      383.49      552.96    139.33 o 
 -10   2   6      566.63      496.23     38.73 o 
  -8   2   6        4.24       18.44     11.07 o 
  -6   2   6     8657.81     9417.41    408.50 o 
  -4   2   6     8728.18     8720.72    482.56 o 
  -2   2   6      120.95      128.33     15.12 o 
   0   2   6     2632.66     3367.87    167.66 o 
   2   2   6      599.41      629.17     38.16 o 
   4   2   6     1763.09     1648.50     84.80 o 
   6   2   6        1.08       16.35      8.99 o 
   8   2   6      101.31      129.14     16.55 o 
  10   2   6     1767.41     1671.55    136.83 o 
  12   2   6      718.24      789.33    134.46 o 
  14   2   6        7.05      -14.81     33.88 o 
 -17   3   6      402.24      308.88     53.03 o 
 -15   3   6     1011.38     1122.70    161.71 o 
 -13   3   6      732.65      696.77     53.42 o 
 -11   3   6      139.56      160.46     19.40 o 
  -9   3   6     2007.93     1794.42     81.27 o 
  -7   3   6     6216.45     6209.36    299.07 o 
  -5   3   6     4087.92     3356.75    163.68 o 
  -3   3   6    18686.98    21103.19   1163.06 o 
  -1   3   6     1190.40     1001.25     53.31 o 
   1   3   6      175.19       67.10     10.04 o 
   3   3   6    11341.62    12598.88    616.70 o 
   5   3   6     4538.52     4310.79    214.56 o 
   7   3   6     2815.40     2614.91    170.79 o 
   9   3   6      265.80      324.30     43.03 o 
  11   3   6       50.09       58.31     27.92 o 
  13   3   6     2747.69     2433.89    197.84 o 
 -16   4   6      238.98      229.15     76.31 o 
 -14   4   6      150.47      158.63     27.92 o 
 -12   4   6      148.96      167.14     59.95 o 
 -10   4   6      409.20      354.81     33.18 o 
  -8   4   6      236.50      262.26     30.26 o 
  -6   4   6     2565.14     2639.99    151.31 o 
  -4   4   6     1218.92     1216.05     78.13 o 
  -2   4   6      992.60      927.83     66.23 o 
   0   4   6      156.78      140.66     20.90 o 
   2   4   6     1603.73     1882.46     96.99 o 
   4   4   6     3506.48     2979.03    150.32 o 
   6   4   6     5055.27     5429.91    269.80 o 
   8   4   6     1041.81      995.06     63.59 o 
  10   4   6        3.46       10.90     23.13 o 
  12   4   6      288.22      289.26     49.45 o 
  14   4   6      371.43      441.03     65.18 o 
 -15   5   6      113.91      164.77     37.55 o 
 -13   5   6       24.69       25.73     20.20 o 
 -11   5   6      319.11      352.12     34.17 o 
  -9   5   6      947.87     1173.78     63.61 o 
  -7   5   6     1044.34     1269.04     76.76 o 
  -5   5   6     1242.78     1744.32    103.99 o 
  -3   5   6     8577.01     9737.61    476.83 o 
  -1   5   6      464.88      684.05    127.19 o 
   1   5   6      514.69      416.87     72.68 o 
   3   5   6      130.32      216.69     41.79 o 
   5   5   6     1660.91     1408.40     73.87 o 
   7   5   6     1969.92     2162.18    107.92 o 
   9   5   6      168.99      142.68     32.12 o 
  11   5   6      274.74      272.96     45.49 o 
  13   5   6       87.64       84.49     39.83 o 
 -16   6   6       78.12       81.93     41.87 o 
 -14   6   6      788.63      855.20     82.23 o 
 -12   6   6     1408.43     1280.61     85.19 o 
 -10   6   6      514.56      560.70     44.37 o 
  -8   6   6      887.33      939.00     61.36 o 
  -6   6   6     9307.33     9581.78    534.58 o 
  -4   6   6     5740.82     5747.28    324.93 o 
  -2   6   6       66.55       30.21      9.87 o 
   0   6   6     4008.53     3798.83    254.37 o 
   2   6   6     1652.81     1667.64    103.41 o 
   4   6   6    11650.98    11639.45    806.73 o 
   6   6   6     1772.22     1893.15    117.46 o 
   8   6   6       17.64       77.77     20.90 o 
  10   6   6      278.23      343.93     54.51 o 
  12   6   6      415.92      421.77     61.51 o 
 -15   7   6      590.06      574.70     90.85 o 
 -13   7   6     1003.75      841.31     80.82 o 
 -11   7   6      206.73      314.56     37.21 o 
  -9   7   6       42.59      133.03     17.58 o 
  -7   7   6      824.48      874.11     83.58 o 
  -5   7   6      193.56      177.63     16.40 o 
  -3   7   6     1053.45     1259.60     76.76 o 
  -1   7   6       51.58       42.68     10.35 o 
   1   7   6      562.95      575.83     78.13 o 
   3   7   6     4253.98     4149.67    245.53 o 
   5   7   6        1.47       21.80     25.44 o 
   7   7   6       79.76       55.77     19.92 o 
   9   7   6       80.61      135.52     36.99 o 
  11   7   6      172.02      257.38     48.77 o 
  13   7   6      344.46      418.81     65.93 o 
 -14   8   6       93.39      123.57     58.14 o 
 -12   8   6      206.12      239.41     85.40 o 
 -10   8   6      683.84      840.56     76.96 o 
  -8   8   6     1082.87     1077.46     71.51 o 
  -6   8   6     1152.21     1099.26     83.58 o 
  -4   8   6       10.15      -12.22     16.35 o 
  -2   8   6     1287.54     1429.75    152.62 o 
   0   8   6     1823.26     1862.48    139.04 o 
   2   8   6     1212.58     1019.61    112.65 o 
   4   8   6      346.84      341.01     34.82 o 
   6   8   6       17.33       26.41     25.44 o 
   8   8   6     1371.34     1378.63    154.44 o 
  10   8   6      108.97      121.38     42.70 o 
  12   8   6       42.25       92.22     58.14 o 
 -13   9   6       73.27        8.18     35.97 o 
 -11   9   6     1631.64     1680.05    147.17 o 
  -9   9   6     4706.59     4787.45    274.87 o 
  -7   9   6      356.02      457.64     67.23 o 
  -5   9   6      140.51      193.03     37.25 o 
  -3   9   6     2700.03     2593.89    189.85 o 
  -1   9   6     4889.76     4938.13    348.62 o 
   1   9   6     7258.61     7416.09    431.94 o 
   3   9   6       90.87      118.27     24.02 o 
   5   9   6       12.75        1.30     20.24 o 
   7   9   6     2013.57     2024.88    129.32 o 
   9   9   6     1566.26     1570.21    192.60 o 
  11   9   6      390.06      456.47     65.37 o 
 -12  10   6      285.91      289.46    113.56 o 
 -10  10   6     1536.90     1448.41    120.44 o 
  -8  10   6      281.21      287.37     42.34 o 
  -6  10   6      222.47      177.60     34.90 o 
  -4  10   6       93.18       97.93     35.43 o 
  -2  10   6     1969.51     1849.24    186.24 o 
   0  10   6     3966.23     4238.31    375.20 o 
   2  10   6      311.45      279.74     32.72 o 
   4  10   6       58.35       48.34     42.70 o 
   6  10   6       79.26       55.32     35.43 o 
   8  10   6     1038.67     1070.71     79.94 o 
  10  10   6      380.83      516.02     71.40 o 
 -11  11   6        0.54        5.45     50.87 o 
  -9  11   6       98.93       68.44     70.86 o 
  -7  11   6      115.79       88.56     36.34 o 
  -5  11   6      803.87      906.81    114.47 o 
  -3  11   6      249.47      145.51     61.78 o 
  -1  11   6       98.47       88.79     29.47 o 
   1  11   6      346.47      491.66     89.03 o 
   3  11   6      431.83      399.68     89.03 o 
   5  11   6      953.30      818.99     65.92 o 
   7  11   6        1.27        0.44     35.43 o 
   9  11   6       10.29       66.07     60.87 o 
 -10  12   6       44.79      119.92     63.59 o 
  -8  12   6      164.83      208.39     46.57 o 
  -6  12   6     1843.86     2020.62    156.25 o 
  -4  12   6      726.59      856.01    124.46 o 
  -2  12   6     1020.64     1074.99     95.19 o 
   0  12   6      166.28      153.96     36.60 o 
   2  12   6      620.76      606.99    116.29 o 
   4  12   6     1691.84     1833.24    121.28 o 
   6  12   6      404.87      346.65     46.10 o 
   8  12   6       69.74       83.86     36.47 o 
  -9  13   6       24.33      -39.97     63.59 o 
  -7  13   6      288.92      325.35     55.00 o 
  -5  13   6     1040.98      973.20    115.38 o 
  -3  13   6      159.79      267.02     49.06 o 
  -1  13   6      356.36      387.23     54.32 o 
   1  13   6      191.88      198.12     44.52 o 
   3  13   6      404.76      374.47     57.61 o 
   5  13   6      313.22      310.84     45.66 o 
  -6  14   6        0.83      -14.27     39.17 o 
  -4  14   6      209.22      245.73     99.93 o 
  -2  14   6      199.32      146.01     46.04 o 
   0  14   6      124.75      149.04     45.27 o 
   2  14   6      115.50      118.74     51.78 o 
   4  14   6       11.27      -13.32     47.24 o 
 -17   1   7      188.56      190.06     46.88 o 
 -15   1   7      292.95      268.09     44.97 o 
 -13   1   7     1229.30     1211.97     99.56 o 
 -11   1   7     2199.00     2055.19    197.14 o 
  -9   1   7     3657.87     3501.38    168.31 o 
  -7   1   7      539.31      470.28     33.56 o 
  -5   1   7      727.62      849.52     75.40 o 
  -3   1   7     4724.65     4245.91    238.35 o 
  -1   1   7     1295.74     1413.15     72.58 o 
   1   1   7     2559.42     2486.37    125.26 o 
   3   1   7      212.76      226.28     17.31 o 
   5   1   7      114.69       62.80     12.85 o 
   7   1   7      955.45     1020.10     57.16 o 
   9   1   7     2344.43     2157.94    171.52 o 
  11   1   7        5.15       -6.36     25.70 o 
  13   1   7      760.98      765.03     82.86 o 
 -16   2   7      356.71      270.97     47.48 o 
 -14   2   7       61.98      115.28     30.99 o 
 -12   2   7     1125.79      953.31    139.00 o 
 -10   2   7     4239.76     4275.33    304.34 o 
  -8   2   7     2587.79     3018.06    167.97 o 
  -6   2   7     1568.61     1695.83     98.70 o 
  -4   2   7      178.36      187.91     18.43 o 
  -2   2   7     4885.49     5030.89    280.25 o 
   0   2   7     2050.03     1624.21     82.86 o 
   2   2   7       67.02       38.68     19.99 o 
   4   2   7       25.17       93.20     51.78 o 
   6   2   7      203.41      299.56     22.46 o 
   8   2   7     1372.64     1427.34     74.52 o 
  10   2   7       96.77       83.21     31.46 o 
  12   2   7       96.38      131.61     39.58 o 
  14   2   7       19.01       -3.72     39.17 o 
 -17   3   7       42.15       39.73     42.16 o 
 -15   3   7      100.95      105.79     34.62 o 
 -13   3   7      379.68      326.24     45.42 o 
 -11   3   7      132.87      138.32     27.49 o 
  -9   3   7      690.35      611.60     33.14 o 
  -7   3   7       30.71       62.91     20.29 o 
  -5   3   7     1516.97     1455.36     86.28 o 
  -3   3   7      472.17      631.74     42.66 o 
  -1   3   7      102.85      114.63     20.90 o 
   1   3   7      907.78      908.33     49.45 o 
   3   3   7     1587.71     1336.32     70.01 o 
   5   3   7      238.98      304.31     21.84 o 
   7   3   7      301.97      450.79     30.75 o 
   9   3   7        1.68       36.52     32.71 o 
  11   3   7       72.83       61.57     28.18 o 
  13   3   7       74.93      101.75     40.33 o 
 -16   4   7      872.23      869.65     85.43 o 
 -14   4   7     1314.15     1138.42     96.99 o 
 -12   4   7      698.89      667.14     64.80 o 
 -10   4   7      160.79      156.42     23.76 o 
  -8   4   7      922.96     1013.18     55.42 o 
  -6   4   7     8900.32     8985.99    430.23 o 
  -4   4   7     3117.83     2897.38    166.48 o 
  -2   4   7       76.19       72.59     13.76 o 
   0   4   7       47.55       40.76     40.88 o 
   2   4   7     1868.28     1598.61     83.48 o 
   4   4   7     6236.92     6528.00    323.77 o 
   6   4   7     2884.37     3001.57    152.24 o 
   8   4   7     1045.40     1297.31     69.38 o 
  10   4   7      162.80      144.57     31.30 o 
  12   4   7      972.81     1019.70    122.64 o 
 -15   5   7     1343.77      952.09     87.94 o 
 -13   5   7     1823.64     1948.60    147.68 o 
 -11   5   7        7.37       16.85     20.94 o 
  -9   5   7      202.93      199.13     30.58 o 
  -7   5   7     2368.75     2415.47    120.49 o 
  -5   5   7     7256.96     7991.60    447.08 o 
  -3   5   7      403.09      347.18     35.97 o 
  -1   5   7     1419.30     1323.11    100.36 o 
   1   5   7      713.21      513.36     33.33 o 
   3   5   7     5231.05     5787.04    285.86 o 
   5   5   7     2325.72     2056.64    107.27 o 
   7   5   7     1739.84     1839.74     96.99 o 
   9   5   7      167.78      196.06     44.52 o 
  11   5   7      258.05      322.82     51.39 o 
  13   5   7     1036.01     1088.66    108.29 o 
 -16   6   7      111.98       30.89     52.69 o 
 -14   6   7      356.47      310.87     47.54 o 
 -12   6   7        4.17       -1.61     19.45 o 
 -10   6   7     1217.10     1246.57     81.81 o 
  -8   6   7      433.50      359.76     41.79 o 
  -6   6   7      342.00      516.77    164.43 o 
  -4   6   7       76.14      128.11     41.79 o 
  -2   6   7       47.71       79.82     16.02 o 
   0   6   7     2740.62     2503.20    182.32 o 
   2   6   7       80.32       67.39     29.98 o 
   4   6   7       42.66      105.71     56.33 o 
   6   6   7      576.51      576.59     39.77 o 
   8   6   7       46.13       58.62     23.62 o 
  10   6   7      218.30      210.25     41.74 o 
  12   6   7      271.06      365.95     59.06 o 
 -15   7   7        3.72       38.16     49.06 o 
 -13   7   7      367.10      400.51     59.05 o 
 -11   7   7     1258.24     1306.43     87.57 o 
  -9   7   7     2326.56     2360.89    140.58 o 
  -7   7   7     1204.96     1452.05    391.56 o 
  -5   7   7       10.28       23.62      9.08 o 
  -3   7   7     1353.80     1379.90     83.90 o 
  -1   7   7     2469.46     2374.09    174.04 o 
   1   7   7     3110.92     3046.83    258.01 o 
   3   7   7     2474.84     2338.70    143.31 o 
   5   7   7      203.54      182.76     27.46 o 
   7   7   7      363.36      397.81     32.74 o 
   9   7   7     1124.12     1169.88    105.94 o 
  11   7   7       81.99       81.26     59.96 o 
 -14   8   7       83.33       38.16     58.14 o 
 -12   8   7      627.25      594.73    110.83 o 
 -10   8   7     1631.60     1741.57    135.73 o 
  -8   8   7      152.81      211.36     26.89 o 
  -6   8   7        4.33       19.80     24.01 o 
  -4   8   7      290.35      292.28     61.78 o 
  -2   8   7     3171.93     3055.00    220.08 o 
   0   8   7     3340.31     3589.03    259.45 o 
   2   8   7       68.23       55.17     26.89 o 
   4   8   7      935.16      856.44     63.54 o 
   6   8   7      486.74      632.62     59.05 o 
   8   8   7      725.09      811.62     98.12 o 
  10   8   7      578.74      733.52     80.29 o 
 -13   9   7        4.30      -11.81     34.69 o 
 -11   9   7        0.50        1.82     38.16 o 
  -9   9   7       12.97       41.90     37.25 o 
  -7   9   7      516.31      561.89     45.35 o 
  -5   9   7       20.03       61.58     29.07 o 
  -3   9   7        1.46        8.31     21.80 o 
  -1   9   7      217.73      213.73     90.85 o 
   1   9   7     1008.21     1024.86    185.33 o 
   3   9   7     1269.28     1045.93     91.05 o 
   5   9   7       59.79       61.78     24.81 o 
   7   9   7        1.42       24.91     23.52 o 
   9   9   7       72.17      116.79     55.42 o 
 -12  10   7      185.98      226.72     49.91 o 
 -10  10   7      852.46      932.99     87.11 o 
  -8  10   7      336.97      335.23    124.46 o 
  -6  10   7      369.14      379.30     48.85 o 
  -4  10   7      600.46      691.22     66.22 o 
  -2  10   7     1406.01     1250.83    103.47 o 
   0  10   7     4030.60     3995.77    288.39 o 
   2  10   7        1.39      -31.71     37.25 o 
   4  10   7      212.43      214.28     42.66 o 
   6  10   7      536.50      450.10     58.40 o 
   8  10   7      320.72      418.95     70.86 o 
 -11  11   7      178.50      267.09     76.31 o 
  -9  11   7      193.34      174.43     70.86 o 
  -7  11   7      490.81      548.89     61.83 o 
  -5  11   7       67.18       62.23     23.37 o 
  -3  11   7     1404.67     1605.18    176.25 o 
  -1  11   7      661.04      681.59     69.31 o 
   1  11   7        8.07      -10.11     29.47 o 
   3  11   7      248.16      298.27     47.97 o 
   5  11   7       54.16        6.67     37.31 o 
   7  11   7      771.02      779.44     84.57 o 
 -10  12   7       17.98       34.52     70.86 o 
  -8  12   7       44.32      100.11     40.33 o 
  -6  12   7       26.32       37.23     33.88 o 
  -4  12   7       98.21      118.18     36.34 o 
  -2  12   7      429.36      368.30     52.25 o 
   0  12   7        0.61       11.36     30.12 o 
   2  12   7       64.45       62.65     35.36 o 
   4  12   7      176.58      181.56     67.23 o 
   6  12   7        3.30      -13.11     40.46 o 
  -7  13   7      347.40      390.24     59.73 o 
  -5  13   7     1555.63     1560.39    145.36 o 
  -3  13   7     1503.13     1490.39    127.54 o 
  -1  13   7       64.12       50.00     37.19 o 
   1  13   7       56.96       60.08     38.79 o 
   3  13   7      840.57      621.72     73.78 o 
   5  13   7      568.43      505.77    169.89 o 
  -4  14   7      469.05      558.78     71.90 o 
  -2  14   7      116.16      126.60     55.42 o 
   0  14   7       61.94       59.68     41.39 o 
   2  14   7      284.25      175.65     55.42 o 
 -16   0   8      250.72      279.81     70.86 o 
 -14   0   8       52.56       65.41     41.79 o 
 -12   0   8     2470.52     2105.86    218.04 o 
 -10   0   8     4958.21     5390.92    521.47 o 
  -8   0   8     2368.05     2332.98    161.71 o 
  -6   0   8      632.75      579.61     67.23 o 
  -4   0   8     1064.57     1199.19    123.55 o 
  -2   0   8    13113.15    12947.66   1202.83 o 
   0   0   8     5754.55     5830.63    548.72 o 
   2   0   8     1341.55     1099.26     85.40 o 
   4   0   8      175.55      167.16     23.62 o 
   6   0   8      424.42      379.74     38.16 o 
   8   0   8     2944.56     3076.11    221.67 o 
  10   0   8      555.43      559.62     89.03 o 
  12   0   8       74.22      109.02     56.33 o 
 -15   1   8        9.52        9.39     30.51 o 
 -13   1   8       37.14       60.70     26.62 o 
 -11   1   8     1251.59     1332.80    121.74 o 
  -9   1   8     3313.14     3322.58    160.60 o 
  -7   1   8       39.07       92.03     16.02 o 
  -5   1   8        0.41        6.95     14.73 o 
  -3   1   8      807.70      773.17     61.63 o 
  -1   1   8     6421.14     6498.80    431.69 o 
   1   1   8     1662.82     1745.74    102.77 o 
   3   1   8      288.54      343.37     25.70 o 
   5   1   8       14.66      110.11     49.06 o 
   7   1   8      903.41      957.43     55.25 o 
   9   1   8      894.86      843.73     80.94 o 
  11   1   8       22.11       11.51     36.34 o 
  13   1   8      112.09      163.53     48.82 o 
 -16   2   8      314.47      278.04     49.45 o 
 -14   2   8      942.80      809.19    115.38 o 
 -12   2   8      288.51      280.51     40.46 o 
 -10   2   8       60.63       72.79     28.16 o 
  -8   2   8       35.49       63.86     12.66 o 
  -6   2   8     2945.63     2656.47    180.51 o 
  -4   2   8     2297.91     2292.04    158.03 o 
  -2   2   8       41.39       58.21     17.85 o 
   0   2   8      231.61      224.40     23.86 o 
   2   2   8      770.22      816.65     85.40 o 
   4   2   8     1752.79     1872.75     97.64 o 
   6   2   8       50.57       55.34     29.07 o 
   8   2   8      133.37      198.96     45.42 o 
  10   2   8       56.04       81.69     32.74 o 
  12   2   8      270.35      267.36     51.20 o 
 -15   3   8     1474.39     1480.88    122.69 o 
 -13   3   8     1229.13     1228.01    101.47 o 
 -11   3   8      242.98      300.72     67.23 o 
  -9   3   8     1342.99     1476.03     87.60 o 
  -7   3   8     3136.76     3240.09    180.09 o 
  -5   3   8     6471.63     6672.08    443.25 o 
  -3   3   8     2190.47     1182.84    121.74 o 
  -1   3   8      577.94      541.69     74.50 o 
   1   3   8     1938.97     2059.86    121.54 o 
   3   3   8     2165.20     2167.80    230.75 o 
   5   3   8     2449.22     2407.68    123.34 o 
   7   3   8       19.62       87.06     17.31 o 
   9   3   8       15.97       56.93     45.42 o 
  11   3   8      470.13      536.91     65.49 o 
  13   3   8      468.42      630.87     78.34 o 
 -16   4   8      210.13      212.18     45.60 o 
 -14   4   8      263.01      237.20     86.31 o 
 -12   4   8      219.54      139.39     32.04 o 
 -10   4   8      190.46      239.38     33.88 o 
  -8   4   8      870.64      773.69     51.38 o 
  -6   4   8     1987.66     1799.41    104.83 o 
  -4   4   8      695.90      897.50     57.07 o 
  -2   4   8      787.91      665.60     70.86 o 
   0   4   8      271.43      270.36     29.07 o 
   2   4   8     1460.63     1184.41     95.39 o 
   4   4   8     1017.28     1191.28     75.62 o 
   6   4   8       92.78      125.61     19.27 o 
   8   4   8       98.17      133.06     40.88 o 
  10   4   8      135.96      138.74     37.88 o 
  12   4   8      165.30      212.55     47.33 o 
 -15   5   8      208.63      167.19     40.88 o 
 -13   5   8      183.54      195.68     38.42 o 
 -11   5   8       89.87       93.25     62.69 o 
  -9   5   8      108.84      139.43     27.25 o 
  -7   5   8      224.68      264.82     28.23 o 
  -5   5   8      259.21      295.96     21.84 o 
  -3   5   8      224.53      216.35     22.52 o 
  -1   5   8       70.92       76.54     22.71 o 
   1   5   8       60.35       51.18     22.71 o 
   3   5   8       62.54       54.65     17.81 o 
   5   5   8      148.11      207.59     25.76 o 
   7   5   8       74.02       73.72     32.71 o 
   9   5   8        0.39        9.89     28.38 o 
  11   5   8       16.95       70.86     40.88 o 
 -14   6   8      801.26      689.07     71.30 o 
 -12   6   8     1026.24     1025.33    153.53 o 
 -10   6   8      525.66      538.09     55.88 o 
  -8   6   8      584.55      668.66     48.72 o 
  -6   6   8     2196.89     2164.40    110.40 o 
  -4   6   8     1615.56     1740.88    103.99 o 
  -2   6   8     1452.00     1589.68    140.81 o 
   0   6   8      483.57      548.37     43.02 o 
   2   6   8     1534.51     1424.69    144.45 o 
   4   6   8      884.80      903.06     96.30 o 
   6   6   8       77.07       41.28     35.43 o 
   8   6   8      287.06      345.16     31.46 o 
  10   6   8      139.53      225.27     45.49 o 
 -13   7   8      390.57      523.28     87.21 o 
 -11   7   8      137.22      132.78     49.97 o 
  -9   7   8       50.55       30.14     20.84 o 
  -7   7   8      388.19      483.34     85.40 o 
  -5   7   8     1616.29     1737.38    110.83 o 
  -3   7   8      900.06      959.07    129.91 o 
  -1   7   8       13.94       27.98     37.25 o 
   1   7   8      499.83      480.97     53.23 o 
   3   7   8      523.84      580.79     46.64 o 
   5   7   8     1134.90      962.12     67.12 o 
   7   7   8      203.66      306.06     34.89 o 
   9   7   8       13.29       74.52     83.58 o 
  11   7   8      219.54      273.26     53.31 o 
 -14   8   8       43.70       67.23     61.78 o 
 -12   8   8      153.85      218.04     63.59 o 
 -10   8   8      779.98      833.98    109.02 o 
  -8   8   8      164.13      143.58     42.70 o 
  -6   8   8      358.53      421.53     37.39 o 
  -4   8   8       73.06       58.14     24.44 o 
  -2   8   8      639.96      595.42     58.72 o 
   0   8   8     1060.20      962.67     84.53 o 
   2   8   8       10.63      -27.72     28.16 o 
   4   8   8     1802.44     1763.60    137.62 o 
   6   8   8        3.31       17.11     33.61 o 
   8   8   8      332.39      361.56     40.57 o 
  10   8   8      222.78      294.35     74.50 o 
 -13   9   8      147.71      170.79     63.59 o 
 -11   9   8     1004.55      804.91    109.02 o 
  -9   9   8     1739.16     2011.56    125.44 o 
  -7   9   8       59.13       67.77     29.20 o 
  -5   9   8        2.36        6.84     19.14 o 
  -3   9   8      496.44      523.84     56.36 o 
  -1   9   8     3419.98     3170.89    232.77 o 
   1   9   8      562.16      602.05     64.11 o 
   3   9   8      128.36       79.95     44.52 o 
   5   9   8       55.06       55.22     33.56 o 
   7   9   8      617.84      676.20     56.29 o 
   9   9   8     1356.82     1379.07    183.51 o 
 -12  10   8      196.81      238.02     74.50 o 
  -8  10   8      413.48      429.60     55.35 o 
  -6  10   8       10.49      -18.92     25.21 o 
  -4  10   8        2.71       46.52     41.79 o 
  -2  10   8      741.97      863.09     88.12 o 
   0  10   8      325.58      281.46     44.20 o 
   2  10   8      187.70      105.03     37.92 o 
   4  10   8       87.59       83.75     37.95 o 
   6  10   8      372.48      381.80     59.96 o 
   8  10   8      640.98      636.01     58.92 o 
  -9  11   8       54.09       69.04     61.78 o 
  -7  11   8      157.53      169.23     40.57 o 
  -5  11   8      348.50      424.74     52.82 o 
  -3  11   8       14.71      -36.66     24.44 o 
  -1  11   8       44.90       29.07     31.43 o 
   1  11   8      273.74      283.81     48.85 o 
   3  11   8      213.92      157.87     41.13 o 
   5  11   8       68.93       -1.50     63.59 o 
   7  11   8       52.89       73.49     45.66 o 
  -8  12   8      231.92      223.12     50.96 o 
  -6  12   8     1053.83     1280.68    111.75 o 
  -4  12   8      701.55      672.75     88.12 o 
  -2  12   8      111.49      145.03     41.87 o 
   0  12   8      167.28       59.02     53.60 o 
   2  12   8      818.60      785.20     83.82 o 
   4  12   8      763.21      865.26    122.64 o 
  -5  13   8      242.32      405.81    108.11 o 
  -3  13   8       30.71       33.61     44.52 o 
  -1  13   8       29.03      -19.16     37.75 o 
   1  13   8      113.07       49.27     78.13 o 
   3  13   8      426.51      397.41     83.58 o 
 -15   1   9        6.30      -30.89     32.12 o 
 -13   1   9      330.00      319.72     46.25 o 
 -11   1   9     1967.85     1779.77    134.88 o 
  -9   1   9     1940.42     1773.74     90.57 o 
  -7   1   9      532.87      624.24     54.59 o 
  -5   1   9        3.35       56.69     35.43 o 
  -3   1   9      632.11      587.72     50.74 o 
  -1   1   9     2865.81     2620.30    180.51 o 
   1   1   9     1061.12     1286.70     96.99 o 
   3   1   9       98.59       19.99     20.56 o 
   5   1   9      211.38      551.33    171.70 o 
   7   1   9      754.20      809.04     51.39 o 
   9   1   9      916.56      998.52     93.14 o 
  11   1   9      353.86      321.80     53.31 o 
 -16   2   9      205.13      222.43     50.62 o 
 -14   2   9      116.09       89.06     35.31 o 
 -12   2   9      179.36      201.56     36.46 o 
 -10   2   9     2210.12     2245.71    163.15 o 
  -8   2   9     1172.83     1034.16    105.38 o 
  -6   2   9      507.59      417.87     54.51 o 
  -4   2   9      548.28      810.52     64.87 o 
  -2   2   9     1286.07     1296.28    148.99 o 
   0   2   9     2679.28     2315.17    161.88 o 
   2   2   9      524.69      525.95     49.45 o 
   4   2   9      202.40      382.32    119.92 o 
   6   2   9      622.53      562.80     44.93 o 
   8   2   9     1600.97     1958.79    105.35 o 
  10   2   9      407.20      447.87     58.45 o 
  12   2   9       35.49       15.40     40.46 o 
 -15   3   9       69.69       36.20     34.03 o 
 -13   3   9        2.25       10.90     34.52 o 
 -11   3   9        0.69        9.89     21.39 o 
  -9   3   9       62.77       34.96     21.80 o 
  -7   3   9       16.99       10.90     17.03 o 
  -5   3   9      331.39      368.74     35.31 o 
  -3   3   9     1289.92     1285.55     94.43 o 
  -1   3   9      455.94      377.12     39.17 o 
   1   3   9      327.01      399.35     50.87 o 
   3   3   9      100.63      252.31    107.20 o 
   5   3   9       24.19       20.25     17.44 o 
   7   3   9      559.18      650.02     50.05 o 
   9   3   9      131.66      156.26     52.69 o 
  11   3   9       11.48        3.50     35.31 o 
 -14   4   9     1247.59     1209.70    105.94 o 
 -12   4   9      117.76      143.48     44.52 o 
 -10   4   9      133.16      125.37     45.42 o 
  -8   4   9     1356.47     1306.99     82.29 o 
  -6   4   9     2706.77     2601.16    147.85 o 
  -4   4   9     2151.49     2406.63    167.66 o 
  -2   4   9      390.58      339.87     37.88 o 
   0   4   9      901.45     1071.35     85.43 o 
   2   4   9     2197.71     2297.12    135.95 o 
   4   4   9     1786.73     1777.40    108.08 o 
   6   4   9      497.46      480.96     41.68 o 
   8   4   9       39.07       55.00     22.52 o 
  10   4   9        6.93       41.79     45.42 o 
 -15   5   9      803.11      733.23     85.40 o 
 -13   5   9      954.61      946.84    120.83 o 
 -11   5   9        5.82       16.85     25.60 o 
  -9   5   9       51.91       55.42     18.70 o 
  -7   5   9     1966.83     2017.15    116.95 o 
  -5   5   9     5556.96     5427.58    298.38 o 
  -3   5   9      790.02      880.81     71.95 o 
  -1   5   9        1.75       -7.27     15.42 o 
   1   5   9        1.36       14.35     24.53 o 
   3   5   9     3524.06     3315.36    229.85 o 
   5   5   9     2506.98     2462.31    147.33 o 
   7   5   9       44.02       72.92     22.52 o 
   9   5   9        8.64       39.97     43.61 o 
  11   5   9      369.04      437.89     92.66 o 
 -14   6   9       77.85       99.12     38.48 o 
 -12   6   9        4.29       40.31     46.33 o 
 -10   6   9       28.77       39.97     38.16 o 
  -8   6   9      156.87      169.53     25.54 o 
  -6   6   9      605.91      631.26     47.38 o 
  -4   6   9      762.76      733.64     50.41 o 
  -2   6   9        4.37        7.27     17.31 o 
   0   6   9      303.76      292.02     31.90 o 
   2   6   9      225.50      223.87     44.52 o 
   4   6   9      940.36     1110.98     75.26 o 
   6   6   9       31.52       58.34     26.35 o 
   8   6   9      123.92      149.21     51.78 o 
  10   6   9       16.87      101.75     56.33 o 
 -13   7   9       54.96      123.04     40.87 o 
 -11   7   9     1121.49     1381.60    144.45 o 
  -9   7   9      330.65      442.86     39.63 o 
  -7   7   9        6.85       20.36     56.33 o 
  -5   7   9      294.40      402.61     34.61 o 
  -3   7   9       89.02      166.68     69.04 o 
  -1   7   9     1692.01     1619.12    100.68 o 
   1   7   9       49.33       29.84     52.69 o 
   3   7   9      287.28      241.22     32.29 o 
   5   7   9      239.14      274.24    101.75 o 
   7   7   9      333.10      365.78     38.99 o 
   9   7   9      515.31      686.81    109.02 o 
 -12   8   9      445.47      492.40     87.21 o 
 -10   8   9      893.06     1322.75    156.26 o 
  -8   8   9      433.46      432.71     40.97 o 
  -6   8   9      153.36      176.25     29.07 o 
  -4   8   9      534.77      580.36     81.76 o 
  -2   8   9     2143.82     2231.35    168.33 o 
   0   8   9     1536.76     1484.66    121.00 o 
   2   8   9      466.41      495.32     51.78 o 
   4   8   9      147.71      117.05     25.54 o 
   6   8   9      310.18      352.84     42.34 o 
   8   8   9      887.59      933.23     71.09 o 
 -11   9   9       23.59       49.06     50.87 o 
  -9   9   9       45.58       -9.08     30.89 o 
  -7   9   9       49.13       29.07     39.97 o 
  -5   9   9        3.72       -9.36     23.11 o 
  -3   9   9       54.36       77.92     37.25 o 
  -1   9   9      611.48      651.15     66.22 o 
   1   9   9      384.23      481.38     59.73 o 
   3   9   9      437.59      320.03     79.04 o 
   5   9   9        4.04       18.13     27.87 o 
   7   9   9       14.12       39.71     30.52 o 
  -8  10   9      385.02      379.74     72.68 o 
  -6  10   9        5.71       16.35     41.79 o 
  -4  10   9        0.88      -14.90     28.72 o 
  -2  10   9      318.35      282.79     46.78 o 
   0  10   9       65.65       24.64     56.33 o 
   2  10   9      152.34      113.47     80.85 o 
   4  10   9      117.73       43.37     37.25 o 
   6  10   9        3.02       28.29     32.29 o 
  -7  11   9      265.64      385.20     72.68 o 
  -5  11   9      114.18      174.03     40.09 o 
  -3  11   9        4.15       29.70     32.74 o 
  -1  11   9      704.11      657.23     72.69 o 
   1  11   9      682.31      522.26     65.91 o 
   3  11   9      188.46      137.48     46.38 o 
   5  11   9      113.21       32.02     47.38 o 
  -6  12   9        5.84       10.17     41.62 o 
  -4  12   9       18.99       38.16     39.83 o 
  -2  12   9      107.71      120.19     43.17 o 
   0  12   9      174.13      159.24     47.15 o 
   2  12   9       53.95        3.23     59.05 o 
  -3  13   9       15.34      -36.04     43.03 o 
  -1  13   9       81.29      -40.13     87.21 o 
 -14   0  10        6.06       14.54     43.61 o 
 -12   0  10      909.55      737.69    101.75 o 
 -10   0  10     1437.59     1311.85    150.81 o 
  -8   0  10       15.32       45.42     34.52 o 
  -6   0  10    12592.75    12155.47   1131.97 o 
  -4   0  10     1134.55     1250.07    134.46 o 
  -2   0  10     3131.64     2943.48    287.08 o 
   0   0  10     1670.28     1446.30    152.62 o 
   2   0  10       59.46      110.83     36.34 o 
   4   0  10      884.48      846.70    101.75 o 
   6   0  10      743.69      786.74     96.30 o 
   8   0  10     1775.51     1875.10    194.41 o 
 -15   1  10       22.77        0.56     37.19 o 
 -13   1  10      126.17       89.69     33.33 o 
 -11   1  10      816.93      719.86     70.66 o 
  -9   1  10        1.96      -14.85     18.33 o 
  -7   1  10        3.88       33.28     22.46 o 
  -5   1  10      430.15      540.28     48.77 o 
  -3   1  10      509.18      432.26     71.77 o 
  -1   1  10     3506.41     3279.47    224.84 o 
   1   1  10        7.46       34.21     22.46 o 
   3   1  10       93.23      158.98     30.75 o 
   5   1  10       37.25       17.95     21.17 o 
   7   1  10      427.68      461.87     49.45 o 
 -14   2  10      373.72      320.70     78.13 o 
 -12   2  10      342.81      281.43     44.75 o 
 -10   2  10       12.85       73.43     26.31 o 
  -8   2  10      455.78      473.91     61.78 o 
  -6   2  10      199.44      146.26     29.22 o 
  -4   2  10      544.14      508.28     48.17 o 
  -2   2  10      565.74      418.63     44.52 o 
   0   2  10        8.44        8.15     21.17 o 
   2   2  10      216.72      238.37     34.69 o 
   4   2  10      485.60      510.00     90.85 o 
   6   2  10       29.36       18.93     23.02 o 
   8   2  10        0.06      -12.46     26.89 o 
 -15   3  10      589.71      522.46     66.08 o 
 -13   3  10       34.63       17.22     29.22 o 
 -11   3  10        2.07       36.20     25.60 o 
  -9   3  10      476.42      466.63     40.16 o 
  -7   3  10     1475.01     1707.09    102.16 o 
  -5   3  10      662.37      569.69     52.68 o 
  -3   3  10     1571.21     1456.46    109.84 o 
  -1   3  10      235.12      210.14     30.83 o 
   1   3  10      357.48      471.46     67.23 o 
   3   3  10     1523.54     1380.70    105.99 o 
   5   3  10      731.27      836.71     71.95 o 
   7   3  10        1.48        2.04     25.60 o 
   9   3  10       30.40        7.27     49.06 o 
 -14   4  10       56.45      101.32     47.24 o 
 -12   4  10      451.82      298.35     42.91 o 
 -10   4  10      369.49      234.39     56.33 o 
  -8   4  10     1252.09     1270.82     80.96 o 
  -6   4  10       35.02       69.95     25.70 o 
  -4   4  10      663.91      663.51     59.73 o 
  -2   4  10     1689.77     1510.93    112.41 o 
   0   4  10      599.23      709.22     67.23 o 
   2   4  10      899.51     1056.64     86.72 o 
   4   4  10      259.39      253.20     36.60 o 
   6   4  10      126.02      134.09     51.78 o 
   8   4  10       22.53       31.02     25.54 o 
  10   4  10       18.50      119.92     61.78 o 
 -13   5  10      330.46      285.80     46.88 o 
 -11   5  10      112.56      134.46     34.69 o 
  -9   5  10       94.28       69.00     23.12 o 
  -7   5  10      385.01      460.36     71.77 o 
  -5   5  10       65.52       92.20     24.41 o 
  -3   5  10        5.99       -2.76     17.31 o 
  -1   5  10       24.71        6.56     21.80 o 
   1   5  10     1772.18     1679.60    125.26 o 
   3   5  10      254.74      278.55     44.52 o 
   5   5  10      160.48      181.18     35.70 o 
   7   5  10        4.39       19.64     44.52 o 
   9   5  10        7.27       89.03     52.69 o 
 -12   6  10        2.38      -24.84     30.99 o 
 -10   6  10       30.96       74.50     45.42 o 
  -8   6  10      202.72      216.48     29.20 o 
  -6   6  10      681.16      690.61     51.75 o 
  -4   6  10      701.48      716.49     51.75 o 
  -2   6  10        3.31      -19.73     17.85 o 
   0   6  10      321.05      448.84     50.74 o 
   2   6  10      802.74      785.62     70.63 o 
   4   6  10     1814.90     1802.78    132.97 o 
   6   6  10      159.38      291.43     99.02 o 
   8   6  10       88.64      136.22     93.57 o 
 -13   7  10       21.12       61.67     53.60 o 
 -11   7  10       96.25       83.45     35.36 o 
  -9   7  10      185.09      151.42     29.57 o 
  -7   7  10        1.34        8.59     31.80 o 
  -5   7  10      362.19      373.35    115.38 o 
  -3   7  10      120.60      154.66     30.17 o 
  -1   7  10        6.74       23.62     24.41 o 
   1   7  10      313.17      220.88     60.87 o 
   3   7  10       11.03        6.62     25.03 o 
   5   7  10      369.94      570.59     78.13 o 
   7   7  10       42.84       37.43     26.40 o 
 -12   8  10       48.39       89.03     67.23 o 
 -10   8  10      782.51      750.40    105.38 o 
  -8   8  10       97.01      127.23     69.04 o 
  -6   8  10        8.95       10.90     26.98 o 
  -4   8  10        1.18        1.51     38.16 o 
  -2   8  10      509.45      441.44     52.68 o 
   0   8  10      225.09      319.15     47.24 o 
   2   8  10       11.39       -3.28     25.21 o 
   4   8  10      206.17      216.42     85.40 o 
   6   8  10      147.92      226.75     39.97 o 
 -11   9  10      501.57      621.40    105.38 o 
  -9   9  10      704.69      790.78     75.77 o 
  -7   9  10        2.38      -15.03     28.18 o 
  -5   9  10       13.33       29.07     29.55 o 
  -3   9  10      787.01      749.13     72.58 o 
  -1   9  10     1633.31     1612.51    125.26 o 
   1   9  10      361.94      373.48     42.78 o 
   3   9  10      437.83      423.59     45.83 o 
   5   9  10       65.18       96.43     33.61 o 
  -8  10  10       34.79       41.79     50.87 o 
  -6  10  10       45.51       19.99     45.42 o 
  -4  10  10       27.30        7.27     43.61 o 
  -2  10  10      511.28      643.20     98.12 o 
   0  10  10      486.40      435.43     61.51 o 
   2  10  10        3.86      -18.33     54.51 o 
   4  10  10      247.31      295.23     73.59 o 
  -7  11  10      216.13      334.32     78.13 o 
  -5  11  10      344.53      512.38     87.21 o 
  -3  11  10       58.95       79.95     58.14 o 
  -1  11  10       11.06       -3.63     50.87 o 
   1  11  10       23.73      -57.39     56.33 o 
   3  11  10      154.53      223.35     79.04 o 
  -4  12  10      340.07      414.27     87.21 o 
  -2  12  10       38.39       30.89     61.78 o 
 -13   1  11      413.91      340.12     53.96 o 
 -11   1  11      394.73      318.38     53.60 o 
  -9   1  11       57.85       83.39     22.83 o 
  -7   1  11      176.26      253.52     37.88 o 
  -5   1  11     1549.23     1811.16    131.05 o 
  -3   1  11     5289.42     5465.79    368.73 o 
  -1   1  11      863.78      866.87     73.87 o 
   1   1  11       79.82       63.15     30.89 o 
   3   1  11       25.37      -13.27     26.35 o 
   5   1  11      718.93      709.35     66.77 o 
   7   1  11     1068.46      882.27     79.95 o 
 -14   2  11        3.45        9.61     35.17 o 
 -12   2  11      231.59      240.78     44.97 o 
 -10   2  11      412.95      390.65     72.68 o 
  -8   2  11      692.92      734.06     66.16 o 
  -6   2  11      859.10     1078.13     86.72 o 
  -4   2  11       58.66       99.55     24.31 o 
  -2   2  11     2262.34     2321.59    165.09 o 
   0   2  11     1452.15     1508.79    115.63 o 
   2   2  11      293.99      342.43     43.03 o 
   4   2  11       86.10      108.19     39.06 o 
   6   2  11      100.15      109.80     32.74 o 
   8   2  11     1173.96     1298.55    249.83 o 
 -13   3  11       51.65       40.88     33.40 o 
 -11   3  11       40.28       52.16     30.75 o 
  -9   3  11     2077.52     2038.60    120.95 o 
  -7   3  11       29.92       52.69     26.98 o 
  -5   3  11      871.22     1024.35     82.86 o 
  -3   3  11      682.64      791.66     69.38 o 
  -1   3  11       25.74       83.58     25.70 o 
   1   3  11     1068.24      911.94     78.34 o 
   3   3  11      213.79      271.79     89.94 o 
   5   3  11       92.03       49.91     29.68 o 
   7   3  11        3.46       52.47     30.99 o 
 -12   4  11       67.72       56.33     32.12 o 
 -10   4  11      153.01      252.56     59.96 o 
  -8   4  11     1156.52     1244.00     81.32 o 
  -6   4  11     2296.90     2481.04    186.24 o 
  -4   4  11     1057.27      913.14     77.09 o 
  -2   4  11       26.88       55.40     26.13 o 
   0   4  11      719.64      634.86     62.22 o 
   2   4  11     1376.34     1418.75    111.75 o 
   4   4  11     1218.77     1190.63     96.33 o 
   6   4  11       75.00       54.58     31.30 o 
   8   4  11       69.01       34.21     38.16 o 
 -13   5  11       52.29       72.71     36.60 o 
 -11   5  11       62.63      136.27     39.97 o 
  -9   5  11      525.94      624.58     51.38 o 
  -7   5  11     1279.34     1269.69     83.01 o 
  -5   5  11     1036.53     1024.21     84.80 o 
  -3   5  11       23.54       79.29     25.44 o 
  -1   5  11      117.25       57.79     26.31 o 
   1   5  11     1374.03     1248.89    107.20 o 
   3   5  11     2393.98     2478.94    177.91 o 
   5   5  11      752.47      853.95     78.34 o 
   7   5  11       12.85      -33.88     32.74 o 
 -12   6  11      313.88      293.21     53.03 o 
 -10   6  11       64.70       78.13     47.24 o 
  -8   6  11      117.36       73.96     25.21 o 
  -6   6  11      305.44      262.62     33.93 o 
  -4   6  11        6.56       41.04     29.07 o 
  -2   6  11       13.64       14.58     25.03 o 
   0   6  11      913.69      982.54     84.77 o 
   2   6  11        0.54      -15.38     26.31 o 
   4   6  11      742.61      700.84     82.67 o 
   6   6  11        3.11      -19.76     30.51 o 
 -11   7  11     1269.73     1162.85    145.36 o 
  -9   7  11      377.29      498.95     47.38 o 
  -7   7  11      198.85      259.65     34.61 o 
  -5   7  11        8.97        9.08     25.70 o 
  -3   7  11      552.76      627.76     62.95 o 
  -1   7  11     1577.60     1715.09    131.03 o 
   1   7  11      417.21      446.35     68.14 o 
   3   7  11      462.22      548.43     63.59 o 
   5   7  11      226.08      188.59     43.46 o 
   7   7  11      589.26      647.16     70.01 o 
 -10   8  11      481.66      559.62     94.48 o 
  -8   8  11       97.79       86.09     35.31 o 
  -6   8  11        2.15        8.94     31.46 o 
  -4   8  11      702.15      802.70     75.80 o 
  -2   8  11      841.47      866.52     80.91 o 
   0   8  11      643.11      678.06     99.93 o 
   2   8  11       20.51       52.37     32.74 o 
   4   8  11      412.26      473.16     51.74 o 
  -9   9  11        0.92        0.03     39.17 o 
  -7   9  11        0.04       20.90     34.69 o 
  -5   9  11       11.61      -34.49     31.81 o 
  -3   9  11       17.05       30.29     35.31 o 
  -1   9  11        3.56       15.44     33.40 o 
   1   9  11        2.57      -24.36     34.52 o 
   3   9  11      111.81      181.25     92.66 o 
  -6  10  11       70.95      109.24     42.34 o 
  -4  10  11      283.08      326.64     54.32 o 
  -2  10  11      204.97      250.00     50.64 o 
   0  10  11      411.64      526.08     64.87 o 
   2  10  11      321.95      404.21     55.88 o 
  -3  11  11      155.83      164.00     52.02 o 
 -12   0  12     1040.11      881.23    123.55 o 
 -10   0  12     2721.20     2164.00    234.39 o 
  -8   0  12      601.05      799.46    101.75 o 
  -6   0  12      917.03      833.98    105.38 o 
  -4   0  12     1727.45     1740.65    185.33 o 
  -2   0  12     2335.50     2067.70    212.58 o 
   0   0  12     1884.50     1898.72    199.87 o 
   2   0  12        9.90        1.82     38.16 o 
   4   0  12      704.68      654.11     89.03 o 
   6   0  12     1045.93      821.27    109.02 o 
   8   0  12      717.15      737.69    109.02 o 
 -13   1  12       69.81       80.11     42.68 o 
 -11   1  12      786.19      808.08     80.94 o 
  -9   1  12      832.95      834.65    177.15 o 
  -7   1  12      289.19      213.05     47.24 o 
  -5   1  12       22.27       35.90     21.17 o 
  -3   1  12      925.57      790.93     79.04 o 
  -1   1  12     1151.92     1092.55     89.93 o 
   1   1  12      484.73      377.83     48.17 o 
   3   1  12        1.45      -11.10     23.74 o 
   5   1  12        0.34      -20.63     28.89 o 
   7   1  12      624.33      627.76     67.44 o 
 -12   2  12       51.89       47.91     34.40 o 
 -10   2  12        3.09       74.50     43.61 o 
  -8   2  12       85.20      136.07     44.52 o 
  -6   2  12     1765.85     1886.74    139.39 o 
  -4   2  12      668.62      639.99     61.67 o 
  -2   2  12        0.42        7.12     23.74 o 
   0   2  12       79.74       39.35     33.61 o 
   2   2  12      315.75      353.17     46.20 o 
   4   2  12     1338.05     1273.21    101.50 o 
   6   2  12      199.05      173.20     41.62 o 
 -11   3  12      120.48      182.86     42.16 o 
  -9   3  12     1277.70     1382.01     89.06 o 
  -7   3  12     2719.94     2473.11    176.65 o 
  -5   3  12     1171.15     1359.97    107.27 o 
  -3   3  12      828.28      791.27     72.58 o 
  -1   3  12      150.75      171.59     35.97 o 
   1   3  12     1724.31     1581.56    122.69 o 
   3   3  12     1570.01     1520.89    119.49 o 
   5   3  12      379.77      412.37     64.50 o 
   7   3  12      326.38      306.14     52.02 o 
 -12   4  12      170.68      140.21     40.57 o 
 -10   4  12      496.95      646.84     92.66 o 
  -8   4  12      283.22      358.73     60.87 o 
  -6   4  12      544.92      520.31     57.77 o 
  -4   4  12      247.16      247.44     39.83 o 
  -2   4  12      262.53      241.26     39.77 o 
   0   4  12      818.23      717.79     68.73 o 
   2   4  12      229.09      222.39     46.33 o 
   4   4  12      226.02      184.68     32.29 o 
   6   4  12       15.28       40.90     37.75 o 
 -11   5  12        0.24      -63.59     47.24 o 
  -9   5  12      350.59      528.13     48.72 o 
  -7   5  12      143.50      193.09     31.26 o 
  -5   5  12       68.58       98.45     31.30 o 
  -3   5  12        0.57        2.49     27.42 o 
  -1   5  12       38.77       12.21     27.42 o 
   1   5  12      372.14      357.95     56.33 o 
   3   5  12      128.34      180.90     36.99 o 
   5   5  12      111.03      104.10     55.42 o 
 -10   6  12      488.29      526.92     90.85 o 
  -8   6  12      138.16      182.33     40.88 o 
  -6   6  12      957.60      953.07     69.56 o 
  -4   6  12      496.52      540.52     61.02 o 
  -2   6  12      991.60      992.25     88.62 o 
   0   6  12      527.06      600.77     64.87 o 
   2   6  12      500.97      435.07     54.59 o 
   4   6  12      922.16      969.87     84.68 o 
  -9   7  12       17.10       26.80     29.57 o 
  -7   7  12      122.49      126.75     31.26 o 
  -5   7  12      870.74      955.80    120.83 o 
  -3   7  12      806.91      764.41     75.80 o 
  -1   7  12        3.35       28.66     34.03 o 
   1   7  12       97.47       42.17     34.03 o 
   3   7  12      332.59      337.74     50.06 o 
  -8   8  12        1.38      -34.56     35.31 o 
  -6   8  12      213.29      253.09     48.77 o 
  -4   8  12        1.75      -32.71     35.97 o 
  -2   8  12      436.39      527.06     75.40 o 
   0   8  12      244.26      246.95     46.25 o 
   2   8  12        1.87        1.71     33.88 o 
  -5   9  12       70.83       49.11     40.87 o 
  -3   9  12      777.78      747.06     89.94 o 
  -1   9  12      820.50      865.90     87.37 o 
   1   9  12      494.71      590.49     70.01 o 
 -11   1  13      298.55      318.11     54.50 o 
  -9   1  13      525.13      507.67     58.45 o 
  -7   1  13        5.20      -27.81     29.47 o 
  -5   1  13      166.13      179.58     47.24 o 
  -3   1  13     1368.95     1121.20    107.20 o 
  -1   1  13      611.56      563.65     61.51 o 
   1   1  13      315.87      298.67     44.91 o 
   3   1  13      112.57      113.58     36.60 o 
   5   1  13       93.51       79.07     42.34 o 
 -10   2  13      441.94      407.00     78.13 o 
  -8   2  13      150.52      180.08     41.05 o 
  -6   2  13      345.98      284.42     45.60 o 
  -4   2  13       24.61       37.75     31.46 o 
  -2   2  13      913.34      785.26     88.12 o 
   0   2  13     1034.33      964.14     84.77 o 
   2   2  13      120.24      146.25     37.75 o 
   4   2  13       27.14      106.96     23.02 o 
 -11   3  13        0.41       36.55     38.79 o 
  -9   3  13       72.28       57.79     28.23 o 
  -7   3  13       43.31      -14.84     50.87 o 
  -5   3  13      110.10      167.35     42.70 o 
  -3   3  13        1.78      -42.27     28.18 o 
  -1   3  13       84.29       56.68     33.33 o 
   1   3  13        5.04      -10.60     30.75 o 
   3   3  13      104.98      125.67     38.48 o 
   5   3  13        9.84       20.59     38.29 o 
 -10   4  13        7.01      -14.54     52.69 o 
  -8   4  13      351.32      456.18     47.02 o 
  -6   4  13     1439.18     1319.11    152.62 o 
  -4   4  13      240.91      199.25     42.16 o 
  -2   4  13        8.13      -16.69     31.46 o 
   0   4  13      317.72      366.65    107.20 o 
   2   4  13      605.83      490.76     58.45 o 
   4   4  13      495.04      505.79     53.92 o 
  -9   5  13       55.12       36.78     31.43 o 
  -7   5  13      586.83      610.03     54.42 o 
  -5   5  13      711.40      859.31     93.57 o 
  -3   5  13      223.18      214.42     46.25 o 
  -1   5  13       30.19       32.71     35.97 o 
   1   5  13      243.43      191.34     40.33 o 
   3   5  13      907.61      843.13     80.82 o 
  -8   6  13       36.48       10.66     31.59 o 
  -6   6  13       97.26       99.86     31.59 o 
  -4   6  13       26.75       21.53     37.75 o 
  -2   6  13      174.06      223.92     51.78 o 
   0   6  13      199.26       78.10     37.75 o 
   2   6  13       16.81       35.43     35.97 o 
  -7   7  13       14.95      -32.02     37.19 o 
  -5   7  13      113.03      117.74     45.60 o 
  -3   7  13      712.09      749.08    129.91 o 
  -1   7  13      435.32      385.77     59.06 o 
   1   7  13      105.28      145.87     42.68 o 
  -8   0  14      301.93      268.91     69.04 o 
  -6   0  14       17.22       -3.63     45.42 o 
  -4   0  14      404.36      283.45     70.86 o 
  -2   0  14      908.98      759.49    109.02 o 
   0   0  14      380.31      312.52     70.86 o 
   2   0  14        4.49      -65.41     43.61 o 
  -9   1  14      143.84      177.25     46.25 o 
  -7   1  14        0.58      -28.40     34.62 o 
  -5   1  14        0.34      -49.06     32.71 o 
  -3   1  14      182.61      137.75     44.31 o 
  -1   1  14      403.87      297.84     50.74 o 
   1   1  14       34.37       21.77     33.88 o 
   3   1  14        8.03       20.63     34.40 o 
  -8   2  14      104.44      107.09     41.74 o 
  -6   2  14      527.98      508.46     69.04 o 
  -4   2  14      186.61      144.45     43.68 o 
  -2   2  14        0.13       11.81     38.54 o 
   0   2  14       21.65       13.63     33.40 o 
   2   2  14       77.57       32.04     45.42 o 
  -7   3  14      549.85      689.03     74.52 o 
  -5   3  14      731.06      797.61     81.58 o 
  -3   3  14       80.68       55.07     39.58 o 
  -1   3  14       39.17       34.52     41.11 o 
   1   3  14      184.53      133.71     40.46 o 
  -6   4  14       49.33       40.99     54.51 o 
  -4   4  14       27.68      -11.96     39.77 o 
  -2   4  14       13.10       24.45     41.87 o 
   0   4  14      145.86      123.61     41.74 o 
  -5   5  14      148.50      229.49     50.74 o 
  -3   5  14       47.28        8.05     68.14 o 
  -1   5  14        2.11      -33.60     41.74 o 
                                                 
